# Supplementary material for: Identification of novel prognostic biomarkers for thyroid cancer by integrated transcriptome analysis of metastasis-associated genes
Source: Front Oncol. 2025 May 19;15:1536270. doi: 10.3389/fonc.2025.1536270 (PMC12127207; doi:10.3389/fonc.2025.1536270)
Supplement: Supplementary file 3 [file Table3.xlsx]

## Sheet: Annotation
MyList	Gene ID	Type	Tax ID	Homologene Gene ID	Homologene Gene Tax ID	Gene Symbol	Description	Protein Functions (ChatGPT)	Disease & Drugs (ChatGPT)	Biological Process (GO)	Kinase Class (UniProt)	Protein Function (Protein Atlas)	Subcellular Location (Protein Atlas)	Drug (DrugBank)	Canonical Pathways_x000D_	Hallmark Gene Sets_x000D_	GO:0001819 positive regulation of cytokin	GO:0050865 regulation of cell activation	GO:0032103 positive regulation of respons	GO:0009617 response to bacterium	GO:0045321 leukocyte activation	WP3937 Microglia pathogen phagocytosi	GO:0032675 regulation of interleukin-6 pr	GO:0098609 cell-cell adhesion	R-HSA-449147 Signaling by Interleukins	GO:0060759 regulation of response to cyto	R-HSA-1280218 Adaptive Immune System	GO:0050727 regulation of inflammatory res	GO:0042116 macrophage activation	GO:0002696 positive regulation of leukocy	GO:0010720 positive regulation of cell de	GO:0051336 regulation of hydrolase activi	GO:0043408 regulation of MAPK cascade	GO:0045124 regulation of bone resorption	GO:0034341 response to type II interferon	GO:1990266 neutrophil migration
Marchf1	55016	symbol	H. sapiens	55016	H. sapiens	MARCHF1	membrane associated ring-CH-type finger 1	MARCHF1, also known as membrane-associated ring-CH-type finger 1, is a member of the MARCH family of membrane-bound E3 ubiquitin ligases. These proteins add ubiquitin to target lysines in substrate proteins, signaling their vesicular transport between membrane compartments. MARCHF1 downregulates the surface expression of major histocompatibility complex (MHC) class II molecules and other glycopro…	MARCHF1 has been implicated in several autoimmune diseases, including rheumatoid arthritis and multiple sclerosis. In rheumatoid arthritis, MARCHF1 has been shown to downregulate the expression of the T cell co-stimulatory molecule CD86, which is involved in the activation of T cells. This downregulation may contribute to the development of the disease by reducing T cell activation and subsequent…	GO:0002495 antigen processing and presentation of peptide antigen via MHC class II;GO:0002504 antigen processing and presentation of peptide or polysaccharide antigen via MHC class II;GO:0048002 antigen processing and presentation of peptide antigen		Enzymes; Predicted intracellular proteins; ENZYME proteins:Transferases; Transporters:Accessory Factors Involved in Transport	Vesicles (Supported); Additional: Endoplasmic reticulum;Golgi apparatus			(M5913)HALLMARK INTERFERON GAMMA RESPONSE	0	0	0	0	0	0	0	0	0	0	0	0	0	0	0	0	0	0	0	0
ACE	1636	symbol	H. sapiens	1636	H. sapiens	ACE	angiotensin I converting enzyme	The ACE gene encodes an enzyme that plays a crucial role in regulating blood pressure and electrolyte balance. It converts angiotensin I into angiotensin II, a potent vasopressor and aldosterone-stimulating peptide that controls blood pressure and fluid-electrolyte balance. The enzyme also inactivates the vasodilator protein, bradykinin, which increases blood pressure. ACE inhibitors are often pr…	The ACE gene has been implicated in various diseases, including cardiovascular pathophysiologies, psoriasis, renal disease, stroke, and Alzheimer's disease. Targeted drug discovery efforts have focused on developing ACE inhibitors, which are widely used to treat hypertension and heart failure. Examples of successful drugs on the market include captopril, enalapril, lisinopril, and ramipril. These…	GO:0002019 regulation of renal output by angiotensin;GO:0060177 regulation of angiotensin metabolic process;GO:0071838 cell proliferation in bone marrow		Predicted secreted proteins; Enzymes; Human disease related genes:Congenital malformations:Congenital malformations of the urinary system; Human disease related genes:Urinary system diseases:Kidney diseases; Human disease related genes:Immune system diseases:Allergies and autoimmune diseases; CD markers; Human disease related genes:Endocrine and metabolic diseases:Diabetes; Predicted intracellula…	Vesicles (Approved)	Ramipril; Fosinopril; Trandolapril; Benazepril; Enalapril; Candoxatril; Moexipril; Lisinopril; Perindopril; Quinapril; Omapatrilat; Rescinnamine; Captopril; Cilazapril; Spirapril; Epicaptopril; N-acetyl-alpha-D-glucosamine; Temocapril; Enalaprilat; Zofenopril; Cilazaprilat	(M11736)SA MMP CYTOKINE CONNECTION	(M5951)HALLMARK SPERMATOGENESIS; (M5953)HALLMARK KRAS SIGNALING UP	0	0	1	1	1	1	0	0	0	0	0	0	0	0	1	0	1	0	1	0
Adgre1	2015	symbol	H. sapiens	2015	H. sapiens	ADGRE1	adhesion G protein-coupled receptor E1	ADGRE1, also known as adhesion G protein-coupled receptor E1, is a gene that encodes a protein with a domain resembling seven transmembrane G protein-coupled hormone receptors at its C-terminus. The N-terminus of the protein has six EGF-like modules, separated from the transmembrane segments by a serine/threonine-rich domain, which is similar to mucin-like, single-span, integral membrane glycopro…	There is limited information available on the disease implications of ADGRE1. However, some studies have suggested that it may be involved in the development and progression of certain cancers, including breast cancer and glioblastoma. Targeted drug discovery efforts for ADGRE1 are also limited, but some studies have explored the potential of targeting this protein for cancer therapy. One example…	GO:0007189 adenylate cyclase-activating G protein-coupled receptor signaling pathway;GO:0007188 adenylate cyclase-modulating G protein-coupled receptor signaling pathway;GO:0002250 adaptive immune response		G-protein coupled receptors:Family 2 (B) receptors; Predicted intracellular proteins; Transporters; G-protein coupled receptors:GPCRs excl olfactory receptors				(M5932)HALLMARK INFLAMMATORY RESPONSE	0	0	0	0	0	0	0	0	0	0	0	0	0	0	0	0	0	0	0	0
Aldh1l1	10840	symbol	H. sapiens	10840	H. sapiens	ALDH1L1	aldehyde dehydrogenase 1 family member L1	ALDH1L1 is a gene that encodes a protein belonging to the aldehyde dehydrogenase family. This protein is responsible for converting 10-formyltetrahydrofolate, nicotinamide adenine dinucleotide phosphate (NADP+), and water to tetrahydrofolate, NADPH, and carbon dioxide. Loss of function or expression of this gene is associated with decreased apoptosis, increased cell motility, and cancer progressi…	ALDH1L1 has been implicated in various diseases, including cancer, cardiovascular disease, and neurological disorders. In cancer, ALDH1L1 has been shown to be upregulated in several types of tumors, including breast, lung, and colon cancer, and is associated with poor prognosis. Targeting ALDH1L1 has been explored as a potential therapeutic strategy for cancer treatment. For example, a small mole…	GO:0009258 10-formyltetrahydrofolate catabolic process;GO:0009397 folic acid-containing compound catabolic process;GO:0042560 pteridine-containing compound catabolic process		Enzymes; Predicted intracellular proteins; ENZYME proteins:Oxidoreductases	Cytosol (Supported)	Tetrahydrofolic acid		(M5945)HALLMARK HEME METABOLISM	0	0	0	0	0	0	0	0	0	0	0	0	0	0	0	0	0	0	0	0
Alox5ap	241	symbol	H. sapiens	241	H. sapiens	ALOX5AP	arachidonate 5-lipoxygenase activating protein	ALOX5AP is a gene that encodes a protein required for the synthesis of leukotrienes, which are involved in inflammatory responses such as asthma, arthritis, and psoriasis. The protein works with 5-lipoxygenase and localizes to the plasma membrane. Inhibitors of its function prevent the activation of 5-lipoxygenase and its translocation from the cytoplasm to the cell membrane. Different isoforms o…	ALOX5AP has been implicated in several inflammatory diseases, including asthma, atherosclerosis, and stroke. Genetic variations in the ALOX5AP gene have been associated with an increased risk of these diseases. Targeting ALOX5AP has been explored as a potential therapeutic strategy for these conditions. Several drugs have been developed that target the leukotriene pathway, including zileuton, mon…	GO:0002538 arachidonic acid metabolite production involved in inflammatory response;GO:0002540 leukotriene production involved in inflammatory response;GO:0019372 lipoxygenase pathway		Disease related genes		DG031; AM103; Fiboflapon			1	0	1	0	0	1	1	0	0	0	0	1	1	0	0	0	0	0	0	0
Amigo2	347902	symbol	H. sapiens	347902	H. sapiens	AMIGO2	adhesion molecule with Ig like domain 2	AMIGO2 is a human gene that is predicted to be involved in various processes, including cell-cell adhesion and regulation of programmed cell death. It is also predicted to play a role in positive regulation of synapse assembly and is located in the nucleus and plasma membrane. AMIGO2 is considered an integral component of the membrane and is a biomarker of gastric adenocarcinoma.	There is limited information available on the disease implications of AMIGO2. However, some studies have suggested that it may be involved in the development and progression of certain types of cancer, including gastric adenocarcinoma. Targeted drug discovery efforts for AMIGO2 are also limited, as it is not currently considered a major drug target. There are currently no drugs on the market that…	GO:0007157 heterophilic cell-cell adhesion via plasma membrane cell adhesion molecules;GO:0051965 positive regulation of synapse assembly;GO:1901890 positive regulation of cell junction assembly			Golgi apparatus;Plasma membrane (Approved); Additional: Cytosol			(M5915)HALLMARK APICAL JUNCTION	0	0	0	0	0	1	0	1	0	0	0	0	0	0	1	0	0	0	0	0
Anks1b	56899	symbol	H. sapiens	56899	H. sapiens	ANKS1B	ankyrin repeat and sterile alpha motif domain containing 1B	The ANKS1B gene encodes a multi-domain protein that is mainly expressed in the brain and testis. It interacts with amyloid beta protein precursor (AbetaPP) and may play a role in normal brain development and the development of Alzheimer's disease. The gene has also been found to be overexpressed in patients with pre-B cell acute lymphocytic leukemia associated with t(1;19) translocation. Differen…	There is limited information available on targeted drug discovery efforts for ANKS1B. However, the gene has been implicated in Alzheimer's disease, and its interaction with AbetaPP suggests that it may be a potential therapeutic target for the disease. Currently, there are no drugs on the market that specifically target ANKS1B. However, there are several drugs approved for the treatment of Alzhei…	GO:0048013 ephrin receptor signaling pathway;GO:0007169 transmembrane receptor protein tyrosine kinase signaling pathway;GO:0007167 enzyme-linked receptor protein signaling pathway		Predicted intracellular proteins	Nucleoplasm (Supported); Additional: Plasma membrane				0	0	0	0	0	0	0	0	0	0	0	0	0	0	0	0	0	0	0	0
APOL2	23780	symbol	H. sapiens	23780	H. sapiens	APOL2	apolipoprotein L2	The APOL2 gene is a member of the apolipoprotein L gene family and encodes a protein found in the cytoplasm. It may play a role in lipid movement or binding to organelles. There are two transcript variants of the gene that encode the same protein.	The APOL2 gene has been implicated in several diseases, including chronic kidney disease (CKD) and HIV-associated nephropathy (HIVAN). Studies have shown that APOL2 expression is upregulated in the kidneys of patients with CKD and HIVAN, suggesting a potential role in the pathogenesis of these diseases. Targeted drug discovery efforts for APOL2 are still in the early stages, but there is potentia…	GO:0006953 acute-phase response;GO:0060135 maternal process involved in female pregnancy;GO:0002526 acute inflammatory response		Cancer-related genes:Mutated cancer genes; Human disease related genes:Other diseases:Mental and behavioural disorders; Predicted intracellular proteins					1	0	0	0	0	0	0	0	0	0	0	0	0	0	0	0	0	0	0	0
Arg1	383	symbol	H. sapiens	383	H. sapiens	ARG1	arginase 1	ARG1 is a human gene that encodes for the type I isoform of arginase, an enzyme that breaks down arginine into ornithine and urea. This isoform is primarily found in the liver and is involved in the urea cycle. Deficiency of this enzyme can lead to argininemia, a rare genetic disorder characterized by high levels of ammonia in the blood. There are two known transcript variants of this gene that e…	Arginase deficiency, caused by mutations in the ARG1 gene, can lead to argininemia, a rare autosomal recessive disorder characterized by hyperammonemia, neurological symptoms, and developmental delay. Treatment for argininemia involves a low-protein diet and supplementation with arginine-free amino acid formulas. There are currently no targeted drug therapies for arginase deficiency, but research…	GO:0070953 regulation of neutrophil mediated killing of fungus;GO:0070965 positive regulation of neutrophil mediated killing of fungus;GO:0019547 arginine catabolic process to ornithine		Enzymes; Disease related genes; Human disease related genes:Congenital disorders of metabolism:Congenital disorders of amino acid metabolism; Predicted intracellular proteins; ENZYME proteins:Hydrolases; Potential drug targets		Ornithine; 2(S)-Amino-6-Boronohexanoic Acid; nor-NOHA; Dinor-N(Omega)-Hydroxy-L-Arginine; S-{2-[Amino(Dihydroxy)-Lambda~4~-Sulfanyl]Ethyl}-D-Cysteine; N(5)-[(hydroxyamino)(imino)methyl]-L-ornithine; S-2-(Boronoethyl)-L-Cysteine; Urea; Descarboxy-nor-N(Omega)-Hydroxy-L-Arginine; S,S-(2-Hydroxyethyl)Thiocysteine; DEHYDRO-2(S)-AMINO-6-BORONOHEXANOIC ACID; S-propylamine-L-cysteine; Manganese	(M166)PID ATF2 PATHWAY; (M28)PID IL4 2PATHWAY	(M5934)HALLMARK XENOBIOTIC METABOLISM; (M5953)HALLMARK KRAS SIGNALING UP	1	1	1	0	0	0	0	0	0	1	0	0	1	0	0	0	0	0	0	1
Arhgap9	64333	symbol	H. sapiens	64333	H. sapiens	ARHGAP9	Rho GTPase activating protein 9	ARHGAP9 is a gene that encodes a protein belonging to the Rho-GAP family of GTPase activating proteins. The protein has significant GAP activity towards various Rho-family GTPases, which converts them to an inactive GDP-bound state. It is involved in regulating the adhesion of hematopoietic cells to the extracellular matrix. The gene has multiple transcript variants that encode different isoforms.	There is limited information available on the disease implications of ARHGAP9. However, some studies have suggested that mutations in this gene may be associated with certain types of cancer, including breast cancer and glioblastoma. Targeted drug discovery efforts for ARHGAP9 are also limited, but some studies have explored the potential of small molecule inhibitors of Rho-family GTPases as a th…	GO:0043087 regulation of GTPase activity;GO:0051056 regulation of small GTPase mediated signal transduction;GO:0051336 regulation of hydrolase activity		Predicted intracellular proteins	Plasma membrane (Approved); Additional: Cell Junctions		(M241)PID RAC1 REG PATHWAY; (M68)PID RHOA REG PATHWAY		0	0	0	0	0	1	0	0	0	0	0	0	0	0	0	1	0	0	1	1
Arl11	115761	symbol	H. sapiens	115761	H. sapiens	ARL11	ADP ribosylation factor like GTPase 11	ARL11 is a gene that is related to the ADP-ribosylation factor (ARF) family of proteins and is considered a tumor suppressor. It may be involved in apoptosis, a process of programmed cell death, in a caspase-dependent manner. Polymorphisms, or variations, in this gene have been linked to certain familial cancers.	There is limited information available on targeted drug discovery efforts for ARL11, as it is primarily studied as a tumor suppressor gene. However, research has shown that certain polymorphisms in ARL11 may increase the risk of developing familial cancers, such as breast and ovarian cancer. Therefore, understanding the function of ARL11 and its role in cancer development may lead to the developm…	GO:0002244 hematopoietic progenitor cell differentiation;GO:0006886 intracellular protein transport;GO:0030097 hemopoiesis		Predicted intracellular proteins; Disease related genes	Cytosol;Intermediate filaments (Approved)				0	0	0	0	1	0	0	0	0	0	0	0	0	0	0	0	0	0	0	0
Arsg	22901	symbol	H. sapiens	22901	H. sapiens	ARSG	arylsulfatase G	ARSG is a gene that encodes for a protein belonging to the sulfatase enzyme family. Sulfatases are involved in the hydrolysis of sulfate esters from various macromolecules, including steroids, carbohydrates, proteoglycans, and glycolipids. ARSG specifically displays arylsulfatase activity at acidic pH, which is typical of lysosomal sulfatases, and has been shown to localize in the lysosomes. The …	There is limited information available on the disease implications of ARSG mutations. However, some studies have suggested that ARSG may play a role in the pathogenesis of certain cancers, including breast and prostate cancer. Targeted drug discovery efforts for ARSG are also limited, but some studies have identified potential small molecule inhibitors of the enzyme that could be developed as the…	GO:0006790 sulfur compound metabolic process;GO:0044237 cellular metabolic process;GO:0008152 metabolic process		Enzymes; Disease related genes; Predicted intracellular proteins; Human disease related genes:Nervous system diseases:Eye disease; ENZYME proteins:Hydrolases; Potential drug targets					0	0	0	0	0	0	0	0	0	0	0	0	0	0	0	0	0	0	0	0
As3mt	57412	symbol	H. sapiens	57412	H. sapiens	AS3MT	arsenite methyltransferase	AS3MT is a human gene that encodes for arsenite methyltransferase, an enzyme that transfers a methyl group from S-adenosyl-L-methionine to trivalent arsenical. This gene may play a role in arsenic metabolism.	AS3MT gene mutations have been associated with increased susceptibility to arsenic toxicity and related diseases such as skin lesions, cancer, and cardiovascular disease. Targeted drug discovery efforts have focused on developing drugs that can inhibit or enhance the activity of AS3MT to modulate arsenic metabolism and reduce toxicity. One example is the drug dimercaprol, which is used to treat a…	GO:0018872 arsonoacetate metabolic process;GO:0009404 toxin metabolic process;GO:0019748 secondary metabolic process		Enzymes; ENZYME proteins:Transferases; Predicted intracellular proteins	Mitochondria (Approved)	Ademetionine			0	0	0	0	0	0	0	0	0	0	0	0	0	0	0	0	0	0	0	0
Atp2a3	489	symbol	H. sapiens	489	H. sapiens	ATP2A3	ATPase sarcoplasmic/endoplasmic reticulum Ca2+ transporting 3	ATP2A3 is a gene that encodes for one of the SERCA Ca(2+)-ATPases, which are pumps located in the sarcoplasmic or endoplasmic reticula of muscle cells. This enzyme is responsible for moving calcium from the cytosol to the sarcoplasmic reticulum lumen, which is important for calcium sequestration associated with muscular excitation and contraction. The gene undergoes alternative splicing, resultin…	Mutations in the ATP2A3 gene have been associated with several diseases, including Darier disease, a rare genetic skin disorder characterized by skin lesions and nail abnormalities, and Brody myopathy, a rare muscle disorder that affects muscle relaxation. Targeted drug discovery efforts have focused on developing drugs that modulate the activity of the SERCA Ca(2+)-ATPases, including ATP2A3. One…	GO:1903515 calcium ion transport from cytosol to endoplasmic reticulum;GO:0046967 cytosol to endoplasmic reticulum transport;GO:1900121 negative regulation of receptor binding		Enzymes; ENZYME proteins					0	0	1	0	0	1	0	0	0	0	0	0	0	0	0	1	1	0	0	0
C1qa	712	symbol	H. sapiens	712	H. sapiens	C1QA	complement C1q A chain	The C1QA gene encodes the A-chain polypeptide of serum complement subcomponent C1q, which is a part of the serum complement system. C1q deficiency is linked to lupus erythematosus and glomerulonephritis. C1q is made up of 18 polypeptide chains, including 6 A-chains, 6 B-chains, and 6 C-chains, each containing an N-terminal collagen-like region and a C-terminal C1q globular domain. The gene underg…	C1QA gene mutations have been linked to C1q deficiency, which is associated with an increased risk of developing autoimmune diseases such as systemic lupus erythematosus (SLE) and glomerulonephritis. Targeted drug discovery efforts have focused on developing therapies that can modulate the complement system, including C1q. One example is eculizumab, a monoclonal antibody that targets complement p…	GO:0150064 vertebrate eye-specific patterning;GO:0150062 complement-mediated synapse pruning;GO:0098883 synapse pruning		Predicted secreted proteins; Human disease related genes:Immune system diseases:Primary immunodeficiency; Disease related genes; Human disease related genes:Immune system diseases:Allergies and autoimmune diseases; Predicted intracellular proteins; Human disease related genes:Skin diseases:Skin and soft tissue diseases		Cetuximab; Etanercept; Palivizumab; Daclizumab; Bevacizumab	(M5880)NABA ECM AFFILIATED; (M5885)NABA MATRISOME ASSOCIATED; (M5889)NABA MATRISOME	(M5946)HALLMARK COAGULATION; (M5921)HALLMARK COMPLEMENT	1	0	1	0	1	1	0	0	0	0	0	0	1	0	1	0	0	0	0	0
Car4	762	gene_synonym	H. sapiens	762	H. sapiens	CA4	carbonic anhydrase 4	Carbonic anhydrase 4 (CA4) is a zinc metalloenzyme that participates in various biological processes, including respiration, acid-base balance, and the formation of bodily fluids. CA4 is a glycosylphosphatidyl-inositol-anchored membrane isozyme expressed on the luminal surfaces of pulmonary capillaries and proximal renal tubules. Its exact function is not fully understood, but it may play a role …	There is limited information available on the disease implications of CA4. However, studies have suggested that mutations in the CA4 gene may be associated with inherited renal abnormalities of bicarbonate transport, leading to metabolic acidosis. Targeted drug discovery efforts for CA4 have been focused on developing inhibitors that can selectively target the enzyme and potentially be used as th…	GO:0015701 bicarbonate transport;GO:0006730 one-carbon metabolic process;GO:0015711 organic anion transport		Enzymes; Predicted intracellular proteins; Human disease related genes:Nervous system diseases:Eye disease; FDA approved drug targets:Small molecule drugs; ENZYME proteins:Lyases; Disease related genes	Cytosol (Uncertain); Additional: Vesicles	Methyclothiazide; Topiramate; Ethoxzolamide; Bendroflumethiazide; Benzthiazide; Methazolamide; Hydroflumethiazide; Acetazolamide; Dorzolamide; Zonisamide; Trichlormethiazide; Diclofenamide; Brinzolamide; Ellagic acid; Sodium carbonate		(M5935)HALLMARK FATTY ACID METABOLISM	0	0	0	0	0	0	0	0	0	0	0	0	0	0	0	0	0	0	0	0
Card11	84433	symbol	H. sapiens	84433	H. sapiens	CARD11	caspase recruitment domain family member 11	CARD11 is a gene that encodes a protein belonging to the membrane-associated guanylate kinase (MAGUK) family and the caspase-associated recruitment domain (CARD) protein family. This protein acts as a molecular scaffold for the assembly of multiprotein complexes at specialized regions of the plasma membrane. It has a similar domain structure to CARD14 protein and interacts with BCL10, a protein t…	Mutations in the CARD11 gene have been associated with various immune disorders, including severe combined immunodeficiency (SCID), B-cell lymphoma, and autoimmune diseases such as psoriasis and atopic dermatitis. Targeted drug discovery efforts have focused on developing small molecule inhibitors of CARD11 to treat these diseases. One example is the drug leniolisib, which inhibits the activity o…	GO:0035739 CD4-positive, alpha-beta T cell proliferation;GO:2000563 positive regulation of CD4-positive, alpha-beta T cell proliferation;GO:0046710 GDP metabolic process	yes	Human disease related genes:Immune system diseases:Primary immunodeficiency; Predicted intracellular proteins; Cancer-related genes:Mutated cancer genes; Human disease related genes:Cancers:Cancers of haematopoietic and lymphoid tissues; Disease related genes			(M88)PID CD8 TCR PATHWAY; (M10)PID BCR 5PATHWAY; (M34)PID TCR PATHWAY		1	1	1	0	1	0	0	0	0	0	1	1	0	1	0	0	0	0	0	0
Cck	885	symbol	H. sapiens	885	H. sapiens	CCK	cholecystokinin	The CCK gene belongs to the gastrin/cholecystokinin family of proteins and encodes a preproprotein that is processed to produce various peptide hormones, including cholecystokinin-8, -12, -33, and others. These peptides are involved in regulating gastric acid secretion and food intake. Additionally, a sulfated form of cholecystokinin-8 may affect neuronal activity in the brain. Alternative splici…	The CCK gene has been implicated in various diseases, including gastrointestinal disorders such as irritable bowel syndrome and pancreatic cancer. Targeted drug discovery efforts have focused on developing drugs that modulate the activity of cholecystokinin receptors, which are involved in the regulation of gastric acid secretion and food intake. One example of a successful drug targeting the CCK…	GO:0042755 eating behavior;GO:0007631 feeding behavior;GO:0007586 digestion		Predicted secreted proteins		Camostat		(M5941)HALLMARK UV RESPONSE UP	0	0	0	0	0	0	0	0	0	0	0	0	0	0	0	0	0	0	0	0
Ccl3	6348	symbol	H. sapiens	6348	H. sapiens	CCL3	C-C motif chemokine ligand 3	CCL3 is a gene that encodes for a small inducible cytokine, also known as macrophage inflammatory protein 1 alpha. This protein plays a role in inflammatory responses by binding to receptors CCR1, CCR4, and CCR5. Polymorphisms at this gene may be associated with both resistance and susceptibility to infection by human immunodeficiency virus type 1.	CCL3 has been implicated in a variety of diseases, including HIV/AIDS, cancer, and inflammatory disorders. In HIV/AIDS, CCL3 is thought to play a role in the recruitment of immune cells to the site of infection, and polymorphisms at this gene have been associated with both resistance and susceptibility to infection. In cancer, CCL3 has been shown to promote tumor growth and metastasis by recruiti…	GO:0002278 eosinophil activation involved in immune response;GO:0043307 eosinophil activation;GO:0043308 eosinophil degranulation		Cancer-related genes:Candidate cancer biomarkers; Predicted secreted proteins		ROX-888	(M54)PID IL12 2PATHWAY; (M5883)NABA SECRETED FACTORS; (M5885)NABA MATRISOME ASSOCIATED		1	1	1	0	1	1	0	0	1	0	0	1	1	1	1	1	1	0	1	1
CCL15	6359	symbol	H. sapiens	6359	H. sapiens	CCL15	C-C motif chemokine ligand 15	CCL15 is a gene that encodes for a CC cytokine, a secreted protein with two adjacent cysteines. It is located in a cluster of similar genes on chromosome 17 and is chemotactic for T cells and monocytes, acting through C-C chemokine receptor type 1 (CCR1). The proprotein is processed into smaller functional peptides. There are naturally-occurring readthrough transcripts from this gene into the dow…	CCL15 has been implicated in various diseases, including cancer, inflammation, and autoimmune disorders. In cancer, CCL15 has been shown to promote tumor growth and metastasis by recruiting immune cells to the tumor microenvironment. Inflammatory diseases such as rheumatoid arthritis and multiple sclerosis have also been associated with elevated levels of CCL15. Targeted drug discovery efforts ha…	GO:0048245 eosinophil chemotaxis;GO:0072677 eosinophil migration;GO:0002548 monocyte chemotaxis		Predicted secreted proteins; Predicted intracellular proteins	Golgi apparatus (Approved); Additional: Vesicles		(M5883)NABA SECRETED FACTORS; (M5885)NABA MATRISOME ASSOCIATED; (M5889)NABA MATRISOME		1	0	0	0	0	0	0	0	1	0	0	1	0	0	0	1	1	0	1	1
Cd200	4345	symbol	H. sapiens	4345	H. sapiens	CD200	CD200 molecule	CD200 is a gene that encodes a glycoprotein with two immunoglobulin domains, a transmembrane domain, and a cytoplasmic domain. It is expressed by various cell types, including B cells, T cells, thymocytes, endothelial cells, and neurons. The protein plays a crucial role in immunosuppression and regulation of anti-tumor activity. Alternative splicing of the gene results in multiple transcript vari…	CD200 has been implicated in various diseases, including cancer, autoimmune disorders, and neurodegenerative diseases. In cancer, CD200 expression has been associated with poor prognosis and resistance to chemotherapy. Targeting CD200 has been explored as a potential therapeutic strategy for cancer treatment. Several CD200-targeting drugs have been developed, including monoclonal antibodies and s…	GO:0150070 regulation of arginase activity;GO:0150072 positive regulation of arginase activity;GO:0150073 regulation of protein-glutamine gamma-glutamyltransferase activity		CD markers; Predicted intracellular proteins					1	1	1	0	0	0	1	1	0	1	1	1	0	0	0	1	1	0	1	0
Cd274	29126	symbol	H. sapiens	29126	H. sapiens	CD274	CD274 molecule	CD274 is a gene that encodes a protein called PD-L1, which is expressed by various types of cells including T cells, B cells, and tumor cells. PD-L1 is a type I transmembrane protein that has immunoglobulin V-like and C-like domains. When PD-L1 interacts with its receptor, it inhibits T-cell activation and cytokine production, which is important for preventing autoimmunity during infection or inf…	CD274 has been identified as a promising target for cancer immunotherapy. Several drugs have been developed to block the interaction between PD-L1 and its receptor, including monoclonal antibodies such as pembrolizumab, nivolumab, and atezolizumab. These drugs have shown remarkable clinical efficacy in various types of cancer, including melanoma, non-small cell lung cancer, and bladder cancer. Pe…	GO:0002843 regulation of tolerance induction to tumor cell;GO:0002845 positive regulation of tolerance induction to tumor cell;GO:1905404 positive regulation of activated CD8-positive, alpha-beta T cell apoptotic process		Transporters:Accessory Factors Involved in Transport; CD markers; FDA approved drug targets:Biotech drugs; Cancer-related genes; Disease related genes	Actin filaments;Plasma membrane (Approved); Additional: Nucleoplasm	Atezolizumab; Durvalumab; Avelumab		(M5913)HALLMARK INTERFERON GAMMA RESPONSE; (M5915)HALLMARK APICAL JUNCTION	1	1	1	1	0	0	0	0	0	0	1	0	0	1	0	0	0	0	0	0
Cd38	952	symbol	H. sapiens	952	H. sapiens	CD38	CD38 molecule	CD38 is a glycoprotein that is involved in the synthesis and hydrolysis of cyclic adenosine 5'-diphosphate-ribose, which is a messenger that mobilizes calcium ions within cells. It is a type II transmembrane protein that has both extracellular and intracellular functions. CD38 has an N-terminal cytoplasmic tail, a single membrane-spanning domain, and a C-terminal extracellular region with four N-…	CD38 has been implicated in various diseases, including cancer, autoimmune disorders, and neurodegenerative diseases. In particular, CD38 is overexpressed in multiple myeloma, a type of blood cancer, and is a target for therapeutic intervention. Daratumumab, a monoclonal antibody that targets CD38, has been approved for the treatment of multiple myeloma. Other CD38-targeted therapies in developme…	GO:0014824 artery smooth muscle contraction;GO:0014820 tonic smooth muscle contraction;GO:0014829 vascular associated smooth muscle contraction		Enzymes; CD markers; ENZYME proteins:Transferases; Predicted intracellular proteins; Cancer-related genes:Candidate cancer biomarkers; ENZYME proteins:Hydrolases	Plasma membrane (Supported)	Daratumumab; Isatuximab		(M5897)HALLMARK IL6 JAK STAT3 SIGNALING; (M5902)HALLMARK APOPTOSIS; (M5913)HALLMARK INTERFERON GAMMA RESPONSE	0	1	1	0	1	0	0	0	0	0	0	0	1	1	0	0	0	1	1	0
Cd52	1043	symbol	H. sapiens	1043	H. sapiens	CD52	CD52 molecule	CD52 is a human gene that is involved in the positive regulation of cytosolic calcium ion concentration. It is predicted to be located in the extracellular region and plasma membrane, and to be an intrinsic component of the plasma membrane. CD52 is also predicted to be active in the sperm midpiece. This information is provided by the Alliance of Genome Resources as of April 2022.	CD52 has been implicated in several diseases, including multiple sclerosis (MS), chronic lymphocytic leukemia (CLL), and rheumatoid arthritis (RA). In MS, CD52 is targeted by the monoclonal antibody alemtuzumab, which is used to treat relapsing-remitting MS. Alemtuzumab binds to CD52 on the surface of T and B cells, leading to their depletion and a reduction in inflammation. In CLL, CD52 is also …	GO:0045730 respiratory burst;GO:0007204 positive regulation of cytosolic calcium ion concentration;GO:0065008 regulation of biological quality		Cancer-related genes:Candidate cancer biomarkers; FDA approved drug targets:Biotech drugs; CD markers		Alemtuzumab			0	0	0	0	0	1	0	0	0	0	0	0	0	0	0	0	0	0	0	0
Cd68	968	symbol	H. sapiens	968	H. sapiens	CD68	CD68 molecule	CD68 is a gene that encodes a transmembrane glycoprotein that is highly expressed in human monocytes and tissue macrophages. It belongs to the lysosomal/endosomal-associated membrane glycoprotein (LAMP) family and primarily localizes to lysosomes and endosomes. CD68 is a type I integral membrane protein that binds to tissue- and organ-specific lectins or selectins and is a member of the scavenger…	CD68 has been implicated in various diseases, including atherosclerosis, Alzheimer's disease, and cancer. In atherosclerosis, CD68 is involved in the uptake of oxidized low-density lipoprotein (LDL) by macrophages, leading to the formation of foam cells and the progression of the disease. In Alzheimer's disease, CD68 is upregulated in microglia and is involved in the clearance of amyloid-beta pla…	GO:0002605 negative regulation of dendritic cell antigen processing and presentation;GO:0002578 negative regulation of antigen processing and presentation;GO:0002604 regulation of dendritic cell antigen processing and presentation		CD markers; Predicted intracellular proteins	Golgi apparatus;Vesicles (Supported)				1	1	0	1	0	0	0	0	0	0	0	0	0	0	0	0	0	0	0	1
Cd93	22918	symbol	H. sapiens	22918	H. sapiens	CD93	CD93 molecule	CD93 is a type I membrane protein and cell-surface glycoprotein that was initially identified as a marker for myeloid cells. It was previously believed to be a receptor for C1q, but it is now thought to be involved in intercellular adhesion and the clearance of apoptotic cells. The protein's intracellular cytoplasmic tail interacts with moesin, a protein that links transmembrane proteins to the c…	CD93 has been implicated in various diseases, including cancer, autoimmune disorders, and cardiovascular diseases. In cancer, CD93 has been shown to promote tumor growth and metastasis by enhancing angiogenesis and immune evasion. In autoimmune disorders, CD93 has been linked to the development of lupus and rheumatoid arthritis. In cardiovascular diseases, CD93 has been associated with atheroscle…	GO:0042116 macrophage activation;GO:0002274 myeloid leukocyte activation;GO:0006909 phagocytosis		CD markers	Plasma membrane;Vesicles (Approved)				0	0	0	0	1	0	0	1	0	0	0	0	1	0	0	0	0	0	0	1
Clec4n	93978	gene_synonym	H. sapiens	93978	H. sapiens	CLEC6A	C-type lectin domain containing 6A	CLEC6A is a human gene that encodes a type II membrane receptor with an extracellular C-type lectin-like domain fold. The extracellular portion of the protein binds structures with a high mannose content and has been shown to recognize several pathogens, including C. elegans, S. cerevisiae, M. tuberculosis, C. neoformans, and house dust mite. When stimulated, the protein initiates signalling thro…	Research on CLEC6A has shown its potential as a therapeutic target for various infectious and inflammatory diseases. For example, studies have suggested that CLEC6A plays a role in the immune response to fungal infections, such as aspergillosis and candidiasis, as well as in the pathogenesis of inflammatory bowel disease. Targeted drug discovery efforts have focused on developing small molecule i…	GO:0001879 detection of yeast;GO:0016046 detection of fungus;GO:0001878 response to yeast					(M5880)NABA ECM AFFILIATED; (M5885)NABA MATRISOME ASSOCIATED; (M5889)NABA MATRISOME		1	1	1	0	0	0	0	0	0	0	0	0	0	0	0	0	1	0	0	0
Cntnap4	85445	symbol	H. sapiens	85445	H. sapiens	CNTNAP4	contactin associated protein family member 4	CNTNAP4 is a gene that belongs to the neurexin protein family and plays a role in the nervous system as a cell adhesion molecule and receptor. It contains various domains such as epidermal growth factor repeats, laminin G domains, F5/8 type C domain, discoidin/neuropilin- and fibrinogen-like domains, and thrombospondin N-terminal-like domains. The gene is involved in proper neurotransmission in t…	Research on CNTNAP4 has suggested that mutations in this gene may be associated with certain psychiatric illnesses, including schizophrenia and bipolar disorder. Studies have also shown that variations in the gene may be linked to differences in cognitive abilities and brain structure. These findings have led to increased interest in developing drugs that target CNTNAP4 as a potential treatment f…	GO:2000821 regulation of grooming behavior;GO:0032225 regulation of synaptic transmission, dopaminergic;GO:0032228 regulation of synaptic transmission, GABAergic							0	0	0	0	0	0	0	0	0	0	0	0	0	0	0	0	0	0	1	0
Col6a3	1293	symbol	H. sapiens	1293	H. sapiens	COL6A3	collagen type VI alpha 3 chain	COL6A3 is a gene that encodes the alpha-3 chain of type VI collagen, a type of collagen found in most connective tissues. The alpha-3 chain is much larger than the other two alpha chains due to an increase in subdomains that bind extracellular matrix proteins, which is important for organizing matrix components. Mutations in this gene are associated with Bethlem myopathy, a rare autosomal dominan…	Mutations in the COL6A3 gene have been associated with several muscular dystrophies, including Bethlem myopathy and Ullrich congenital muscular dystrophy. These diseases are characterized by muscle weakness and wasting, joint contractures, and respiratory insufficiency. There are currently no targeted drug therapies available for these diseases, and treatment is mainly supportive, focusing on phy…	GO:0043491 phosphatidylinositol 3-kinase/protein kinase B signal transduction;GO:0051402 neuron apoptotic process;GO:0009749 response to glucose		Human disease related genes:Nervous system diseases:Other nervous and sensory system diseases; Predicted secreted proteins; Human disease related genes:Musculoskeletal diseases:Muscular diseases; Predicted intracellular proteins; Disease related genes	Endoplasmic reticulum (Approved); Additional: Vesicles		(M5887)NABA BASEMENT MEMBRANES; (M3005)NABA COLLAGENS; (M198)PID SYNDECAN 1 PATHWAY	(M5909)HALLMARK MYOGENESIS; (M5930)HALLMARK EPITHELIAL MESENCHYMAL TRANSITION	0	0	0	0	0	0	0	0	0	0	0	0	0	0	0	0	0	0	0	0
Crabp1	1381	symbol	H. sapiens	1381	H. sapiens	CRABP1	cellular retinoic acid binding protein 1	CRABP1 is a gene that encodes a protein that binds to a specific type of vitamin A and is involved in the differentiation and proliferation of cells. It is similar in structure to other proteins that bind to vitamin A, but it only binds to retinoic acid and does so in specific locations within the nucleus. This may contribute to the process of vitamin A-directed differentiation in epithelial tiss…	CRABP1 has been implicated in various diseases, including cancer, Alzheimer's disease, and diabetes. In cancer, CRABP1 has been shown to be downregulated in several types of tumors, and its overexpression has been associated with increased sensitivity to retinoids, which are vitamin A derivatives that have been used in cancer treatment. In Alzheimer's disease, CRABP1 has been found to be decrease…	GO:0015908 fatty acid transport;GO:0015718 monocarboxylic acid transport;GO:0046942 carboxylic acid transport		Cancer-related genes:Candidate cancer biomarkers; Predicted intracellular proteins				(M5949)HALLMARK PEROXISOME	0	0	0	0	0	0	0	0	0	0	0	0	0	0	0	0	0	0	0	0
Csf1r	1436	symbol	H. sapiens	1436	H. sapiens	CSF1R	colony stimulating factor 1 receptor	The CSF1R gene encodes a receptor for colony stimulating factor 1, a cytokine that regulates the production, differentiation, and function of macrophages. This receptor is a tyrosine kinase transmembrane receptor and a member of the CSF1/PDGF receptor family of tyrosine-protein kinases. Ligand binding activates the receptor kinase through a process of oligomerization and transphosphorylation. Mut…	Mutations in the CSF1R gene have been associated with a predisposition to myeloid malignancies, including chronic myelomonocytic leukemia (CMML) and juvenile myelomonocytic leukemia (JMML). Targeted drug discovery efforts have focused on developing inhibitors of the CSF1R kinase activity as a potential treatment for these malignancies. One such drug, pexidartinib (PLX3397), has been approved by t…	GO:0038145 macrophage colony-stimulating factor signaling pathway;GO:0120041 positive regulation of macrophage proliferation;GO:0120040 regulation of macrophage proliferation	yes	Enzymes; Transporters:Accessory Factors Involved in Transport; CD markers; ENZYME proteins:Transferases; Predicted intracellular proteins; Cancer-related genes:Candidate cancer biomarkers; Kinases:Tyr protein kinases; FDA approved drug targets:Small molecule drugs; Human disease related genes:Cancers:Cancers of the breast and female genital organs; Human disease related genes:Nervous system disea…	Plasma membrane;Vesicles (Supported)	Imatinib; Sunitinib; ABT-869; 5-CYANO-FURAN-2-CARBOXYLIC ACID [5-HYDROXYMETHYL-2-(4-METHYL-PIPERIDIN-1-YL)-PHENYL]-AMIDE; 6-CHLORO-3-(3-METHYLISOXAZOL-5-YL)-4-PHENYLQUINOLIN-2(1H)-ONE; Fostamatinib; Erdafitinib; Pexidartinib	(M91)PID TCPTP PATHWAY; (M50)PID PTP1B PATHWAY; (M160)PID AVB3 INTEGRIN PATHWAY		1	1	1	0	1	0	0	0	1	0	0	0	1	1	1	0	1	1	1	0
Csf2rb	1439	symbol	H. sapiens	1439	H. sapiens	CSF2RB	colony stimulating factor 2 receptor subunit beta	The CSF2RB gene encodes the common beta chain of the receptor for interleukin-3, interleukin-5, and colony stimulating factor. Mutations in this gene have been linked to alveolar proteinosis, a rare lung disease characterized by the accumulation of surfactant in the lungs. The protein encoded by this gene is essential for the proper functioning of the immune system and plays a crucial role in the…	Alveolar proteinosis is a rare lung disease that is caused by mutations in the CSF2RB gene. The accumulation of surfactant in the lungs leads to breathing difficulties, coughing, and fatigue. There are currently no targeted drug therapies available for alveolar proteinosis, and treatment options are limited to lung lavage and lung transplantation. However, there have been efforts to develop drugs…	GO:0038157 granulocyte-macrophage colony-stimulating factor signaling pathway;GO:0038043 interleukin-5-mediated signaling pathway;GO:0036015 response to interleukin-3		CD markers; Predicted intracellular proteins; FDA approved drug targets:Biotech drugs; Human disease related genes:Respiratory diseases:Lung diseases; Disease related genes	Golgi apparatus (Approved)	Sargramostim; NPI 32101; Resatorvid	(M135)PID IL5 PATHWAY; (M182)PID IL3 PATHWAY; (M22)PID GMCSF PATHWAY	(M5897)HALLMARK IL6 JAK STAT3 SIGNALING; (M5913)HALLMARK INTERFERON GAMMA RESPONSE	0	1	0	1	0	0	0	0	1	0	0	0	0	1	0	0	0	0	0	0
Ctss	1520	symbol	H. sapiens	1520	H. sapiens	CTSS	cathepsin S	CTSS, also known as cathepsin S, is a lysosomal cysteine proteinase that plays a crucial role in the degradation of antigenic proteins to peptides for presentation on MHC class II molecules. It cleaves the invariant chain of MHC class II molecules in endolysosomal compartments, enabling the formation of antigen-MHC class II complexes and the proper display of extracellular antigenic peptides by M…	CTSS has been implicated in the pathology of various inflammatory and autoimmune diseases, including rheumatoid arthritis, atherosclerosis, and multiple sclerosis. Inhibition of CTSS has been proposed as a potential therapeutic strategy for these diseases. Several small molecule inhibitors of CTSS have been developed and tested in preclinical studies, including LHVS, JPM-OEt, and Z-FL-COCHO. Howe…	GO:0034769 basement membrane disassembly;GO:0097067 cellular response to thyroid hormone stimulus;GO:0097066 response to thyroid hormone		Enzymes; Predicted intracellular proteins; ENZYME proteins:Hydrolases; Peptidases:Cysteine-type peptidases	Vesicles (Approved)	Morpholine-4-Carboxylic Acid [1s-(2-Benzyloxy-1r-Cyano-Ethylcarbamoyl)-3-Methyl-Butyl]Amide; Morpholine-4-Carboxylic Acid (1-(3-Benzenesulfonyl-1-Phenethylallylcarbamoyl)-3-Methylbutyl)-Amide; Morpholine-4-Carboxylic Acid [1-(2-Benzylsulfanyl-1-Formyl-Ethylcarbamoyl)-2-Phenyl-Ethyl]-Amide; N-[1-(AMINOMETHYL)CYCLOPROPYL]-3-(MORPHOLIN-4-YLSULFONYL)-N~2~-[(1S)-2,2,2-TRIFLUORO-1-(4-FLUOROPHENYL)ETHYL…	(M3468)NABA ECM REGULATORS; (M5885)NABA MATRISOME ASSOCIATED; (M5889)NABA MATRISOME	(M5921)HALLMARK COMPLEMENT; (M5950)HALLMARK ALLOGRAFT REJECTION; (M5953)HALLMARK KRAS SIGNALING UP	0	1	1	0	0	1	0	0	0	0	1	0	0	0	0	1	0	0	0	1
Cybb	1536	symbol	H. sapiens	1536	H. sapiens	CYBB	cytochrome b-245 beta chain	CYBB is a human gene that encodes the beta chain of cytochrome b-245, which is a component of the microbicidal oxidase system of phagocytes. Deficiency in CYBB is associated with chronic granulomatous disease (CGD), a disorder characterized by decreased activity of phagocyte NADPH oxidase. This results in neutrophils being able to phagocytize bacteria but unable to kill them in the phagocytic vac…	Chronic granulomatous disease (CGD) is a rare genetic disorder caused by mutations in genes encoding components of the NADPH oxidase complex, including CYBB. CGD patients are susceptible to recurrent bacterial and fungal infections due to impaired phagocytic killing. There are currently no curative treatments for CGD, and management involves prophylactic antibiotics and antifungals, as well as im…	GO:1904845 cellular response to L-glutamine;GO:1904844 response to L-glutamine;GO:0097411 hypoxia-inducible factor-1alpha signaling pathway		Human disease related genes:Immune system diseases:Primary immunodeficiency; Potential drug targets; Transporters:Transport Electron Carriers; Disease related genes		Dextromethorphan	(M278)PID RAC1 PATHWAY	(M5932)HALLMARK INFLAMMATORY RESPONSE	1	0	1	0	0	1	0	0	0	0	1	0	0	0	0	0	0	0	0	1
Cyth4	27128	symbol	H. sapiens	27128	H. sapiens	CYTH4	cytohesin 4	CYTH4, also known as cytohesin 4, is a gene that encodes a protein belonging to the PSCD family. This protein contains a coiled-coil motif, a Sec7 domain, and a pleckstrin homology (PH) domain. The coiled-coil motif is involved in homodimerization, the Sec7 domain contains guanine-nucleotide exchange protein (GEP) activity, and the PH domain interacts with phospholipids and is responsible for ass…	There is limited information available on the disease implications of CYTH4. However, studies have suggested that CYTH4 may play a role in cancer progression and metastasis. For example, one study found that CYTH4 expression was upregulated in breast cancer cells and that knockdown of CYTH4 inhibited cell migration and invasion. There are currently no targeted drug discovery efforts specifically …	GO:0032012 regulation of ARF protein signal transduction;GO:0051056 regulation of small GTPase mediated signal transduction;GO:1902531 regulation of intracellular signal transduction		Predicted intracellular proteins	Plasma membrane (Supported); Additional: Centriolar satellite;Cytokinetic bridge;Cytosol				0	0	1	0	0	0	0	0	0	0	0	0	0	0	0	0	0	0	0	0
Cytip	9595	symbol	H. sapiens	9595	H. sapiens	CYTIP	cytohesin 1 interacting protein	CYTIP is a human gene that encodes a protein containing two leucine zipper domains and a putative nuclear targeting signal. It is weakly expressed in resting NK and T cells and is involved in modulating the activation of ARF genes by CYTH1. CYTIP interacts with CYTH1 and SNX27 proteins and may act to sequester CYTH1 protein in the cytoplasm. The protein does not have any hydrophobic regions.	There is limited information available on the disease implications of CYTIP. However, some studies have suggested that CYTIP may play a role in the development and progression of certain cancers, including breast cancer and hepatocellular carcinoma. Targeted drug discovery efforts for CYTIP are also limited, as the protein's function and mechanisms of action are not well understood. Currently, th…	GO:0030155 regulation of cell adhesion;GO:0050794 regulation of cellular process;GO:0050789 regulation of biological process		Predicted intracellular proteins	Cytosol (Supported); Additional: Nucleoplasm				0	0	0	0	0	0	0	0	0	0	0	0	0	0	0	0	0	0	0	0
Ear1	9572	gene_synonym	H. sapiens	9572	H. sapiens	NR1D1	nuclear receptor subfamily 1 group D member 1	NR1D1 is a gene that encodes a transcription factor belonging to the nuclear receptor subfamily 1. This protein is a ligand-sensitive transcription factor that negatively regulates the expression of core clock proteins, specifically repressing the circadian clock transcription factor ARNTL. NR1D1 may also play a role in regulating genes involved in metabolic, inflammatory, and cardiovascular proc…	NR1D1 has been implicated in several diseases, including metabolic disorders, cardiovascular diseases, and cancer. In metabolic disorders, NR1D1 has been shown to regulate genes involved in glucose and lipid metabolism, making it a potential target for the treatment of type 2 diabetes and obesity. In cardiovascular diseases, NR1D1 has been shown to regulate genes involved in vascular smooth muscl…	GO:0060086 circadian temperature homeostasis;GO:0070859 positive regulation of bile acid biosynthetic process;GO:1904253 positive regulation of bile acid metabolic process		Transcription factors:Zinc-coordinating DNA-binding domains; Predicted intracellular proteins; Nuclear receptors	Nuclear bodies (Supported)	SR-9009; SR-9011	(M95)PID CIRCADIAN PATHWAY		0	1	1	1	0	0	0	0	1	1	0	1	0	0	1	0	0	0	1	0
Ear2	2063	gene_synonym	H. sapiens	2063	H. sapiens	NR2F6	nuclear receptor subfamily 2 group F member 6	NR2F6 is a human gene that encodes a protein belonging to the nuclear receptor subfamily 2 group F member 6. This protein is involved in regulating gene expression by binding to specific DNA sequences and inhibiting the activity of RNA polymerase II, a key enzyme involved in transcription. NR2F6 is primarily located in the nucleus of cells and has been shown to have DNA-binding transcription fact…	NR2F6 has been implicated in various diseases, including cancer, autoimmune disorders, and metabolic disorders. In cancer, NR2F6 has been shown to promote tumor growth and metastasis by regulating the expression of genes involved in cell proliferation, angiogenesis, and immune evasion. In autoimmune disorders, NR2F6 has been found to play a role in regulating the differentiation and function of i…	GO:0050965 detection of temperature stimulus involved in sensory perception of pain;GO:0050961 detection of temperature stimulus involved in sensory perception;GO:0043153 entrainment of circadian clock by photoperiod		Transcription factors:Zinc-coordinating DNA-binding domains; Predicted intracellular proteins; Nuclear receptors	Nuclear speckles (Supported); Additional: Cytosol				0	0	0	0	0	0	0	0	0	0	0	0	0	0	0	0	0	0	0	0
Eif4e3	317649	symbol	H. sapiens	317649	H. sapiens	EIF4E3	eukaryotic translation initiation factor 4E family member 3	EIF4E3 is a gene that belongs to the EIF4E family of translational initiation factors. These factors interact with the 5-prime cap structure of mRNA and recruit mRNA to the ribosome, which is essential for protein synthesis. The exact function of EIF4E3 is not fully understood, but it is believed to play a role in regulating gene expression and protein synthesis. Mutations in this gene have been …	There is limited information available on the disease implications of EIF4E3, and no targeted drug discovery efforts have been reported for this gene. However, mutations in EIF4E3 have been associated with various diseases, including cancer and developmental disorders. For example, a study found that EIF4E3 is overexpressed in breast cancer and may play a role in promoting tumor growth and metast…	GO:0006413 translational initiation;GO:0006412 translation;GO:0043043 peptide biosynthetic process		Predicted intracellular proteins	Nucleoli fibrillar center (Approved)			(M5913)HALLMARK INTERFERON GAMMA RESPONSE	0	0	0	0	0	0	0	0	1	0	0	0	0	0	0	0	0	0	0	0
Esr1	2099	symbol	H. sapiens	2099	H. sapiens	ESR1	estrogen receptor 1	ESR1 is a gene that encodes for an estrogen receptor and transcription factor. The protein contains different domains that allow it to bind to DNA and activate the transcription of estrogen-inducible genes. It is expressed in many tissues, not just reproductive ones, and plays a role in growth, metabolism, sexual development, gestation, and other reproductive functions. ESR1 is also involved in b…	ESR1 is a well-known target for drug discovery efforts in breast cancer and osteoporosis. In breast cancer, ESR1 mutations can lead to resistance to endocrine therapies, which are designed to block the estrogen receptor. Several drugs have been developed to target ESR1 mutations, including fulvestrant, which is a selective estrogen receptor degrader (SERD) that binds to the receptor and causes it…	GO:0060523 prostate epithelial cord elongation;GO:0060737 prostate gland morphogenetic growth;GO:0060750 epithelial cell proliferation involved in mammary gland duct elongation		Human disease related genes:Endocrine and metabolic diseases:Gonadal diseases; Predicted intracellular proteins; Cancer-related genes:Candidate cancer biomarkers; Transcription factors:Zinc-coordinating DNA-binding domains; FDA approved drug targets:Small molecule drugs; Nuclear receptors; Human disease related genes:Cancers:Cancers of the breast and female genital organs; Cancer-related genes:Mu…	Vesicles (Approved); Additional: Nucleoplasm	Diethylstilbestrol; Chlorotrianisene; Conjugated estrogens; Desogestrel; Levonorgestrel; Progesterone; Lindane; Raloxifene; Toremifene; Medroxyprogesterone acetate; Testosterone; Mitotane; Estrone; Tamoxifen; Hexachlorophene; Estradiol; Ethynodiol diacetate; Dobutamine; Clomifene; Dienestrol; Fulvestrant; Norgestimate; Ethinylestradiol; Melatonin; Trilostane; Naloxone; Fluoxymesterone; Estramusti…	(M30)PID HDAC CLASSII PATHWAY; (M229)PID P38 ALPHA BETA DOWNSTREAM PATHWAY; (M41)PID ER NONGENOMIC PATHWAY	(M5934)HALLMARK XENOBIOTIC METABOLISM	0	0	1	1	0	1	0	0	0	1	0	1	0	0	0	1	0	0	0	0
Fcer1g	2207	symbol	H. sapiens	2207	H. sapiens	FCER1G	Fc epsilon receptor Ig	The FCER1G gene encodes a gamma chain subunit of the high affinity IgE receptor, which plays a crucial role in allergic reactions. This receptor is composed of four subunits, including one alpha, one beta, and two gamma chains. The gamma chains are also found in other Fc receptors.	The FCER1G gene has been implicated in various allergic and autoimmune diseases, including asthma, atopic dermatitis, and rheumatoid arthritis. Targeting the high affinity IgE receptor has been a promising approach for the treatment of allergic diseases. Several drugs have been developed to target this receptor, including omalizumab, which is a monoclonal antibody that binds to the alpha chain of…	GO:0038156 interleukin-3-mediated signaling pathway;GO:0042590 antigen processing and presentation of exogenous peptide antigen via MHC class I;GO:0002283 neutrophil activation involved in immune response		FDA approved drug targets:Small molecule drugs		Benzylpenicilloyl polylysine	(M7)PID FCER1 PATHWAY	(M5921)HALLMARK COMPLEMENT; (M5953)HALLMARK KRAS SIGNALING UP	1	1	1	1	1	1	1	0	1	0	0	0	1	0	0	0	0	0	1	1
FCGR3A	2214	symbol	H. sapiens	2214	H. sapiens	FCGR3A	Fc gamma receptor IIIa	The FCGR3A gene encodes a receptor that binds to the Fc portion of immunoglobulin G, which is involved in various immune responses such as the removal of antigen-antibody complexes from circulation, antibody dependent cellular mediated cytotoxicity, and antibody dependent enhancement of virus infections. This gene is highly similar to another nearby gene, FCGR3B, but is expressed on natural kille…	The FCGR3A gene has been implicated in various diseases, including autoimmune disorders and immunodeficiencies. Targeted drug discovery efforts have focused on developing therapies that modulate the activity of the FCGR3A receptor. One example is the monoclonal antibody drug, rituximab, which targets the CD20 antigen on B cells and induces antibody-dependent cellular cytotoxicity through binding …	GO:0043320 natural killer cell degranulation;GO:0001788 antibody-dependent cellular cytotoxicity;GO:0001794 type IIa hypersensitivity		Human disease related genes:Immune system diseases:Primary immunodeficiency; Predicted secreted proteins; Transporters:Accessory Factors Involved in Transport; Human disease related genes:Immune system diseases:Allergies and autoimmune diseases; CD markers; FDA approved drug targets:Biotech drugs; Disease related genes		Cetuximab; Etanercept; Human immunoglobulin G; Gemtuzumab ozogamicin; Alemtuzumab; Alefacept; Palivizumab; Daclizumab; Bevacizumab; Catumaxomab; Sarilumab; Benralizumab	(M11736)SA MMP CYTOKINE CONNECTION		1	1	1	0	1	1	0	0	0	0	1	0	1	1	0	0	1	0	1	0
Fgfr1	2260	symbol	H. sapiens	2260	H. sapiens	FGFR1	fibroblast growth factor receptor 1	FGFR1 is a gene that encodes a protein belonging to the fibroblast growth factor receptor family. The protein consists of an extracellular region, a hydrophobic membrane-spanning segment, and a cytoplasmic tyrosine kinase domain. It interacts with fibroblast growth factors, which initiates downstream signals that influence mitogenesis and differentiation. FGFR1 binds both acidic and basic fibrobl…	FGFR1 has been implicated in various diseases, including cancer, skeletal disorders, and developmental disorders. In cancer, FGFR1 amplification and overexpression have been observed in several types of tumors, including breast, lung, and gastric cancers. Targeted drug discovery efforts have focused on developing small molecule inhibitors of FGFR1 kinase activity, such as ponatinib and BGJ398. Th…	GO:1903465 positive regulation of mitotic cell cycle DNA replication;GO:2000828 regulation of parathyroid hormone secretion;GO:2000830 positive regulation of parathyroid hormone secretion	yes	Enzymes; Human disease related genes:Congenital malformations:Congenital malformations of the musculoskeletal system; Transporters:Accessory Factors Involved in Transport; CD markers; ENZYME proteins:Transferases; Human disease related genes:Endocrine and metabolic diseases:Hypothalamus and pituitary gland diseases; Predicted intracellular proteins; Cancer-related genes:Candidate cancer biomarker…		Palifermin; Sorafenib; Heparin; 3-[4-(1-formylpiperazin-4-yl)-benzylidenyl]-2-indolinone; XL999; 3-(3-methoxybenzyl)-1H-pyrrolo[2,3-b]pyridine; (E)-[4-(3,5-Difluorophenyl)-3H-pyrrolo[2,3-b]pyridin-3-ylidene](3-methoxyphenyl)methanol; 3-[(3-(2-CARBOXYETHYL)-4-METHYLPYRROL-2-YL)METHYLENE]-2-INDOLINONE; Regorafenib; Ponatinib; Lenvatinib; Nintedanib; Fostamatinib; Erdafitinib; Pemigatinib; Selpercat…	(M33)PID GLYPICAN 1PATHWAY; (M165)PID SYNDECAN 4 PATHWAY; (M266)PID NCADHERIN PATHWAY	(M5944)HALLMARK ANGIOGENESIS	0	1	1	0	0	1	0	0	0	0	0	0	0	0	0	1	1	0	1	0
Glp1r	2740	symbol	H. sapiens	2740	H. sapiens	GLP1R	glucagon like peptide 1 receptor	The GLP1R gene encodes a protein that acts as a receptor for the hormone glucagon-like peptide 1 (GLP-1), which stimulates insulin secretion in response to glucose. The receptor is located on the cell surface and is internalized when activated by GLP-1 or GLP-1 analogs. This plays a crucial role in the signaling pathways that lead to insulin secretion. The GLP1R gene is associated with diabetes, …	The GLP1R gene is a promising target for the treatment of type 2 diabetes. Several GLP-1 receptor agonists have been developed and are currently on the market, including exenatide, liraglutide, and dulaglutide. These drugs mimic the action of GLP-1 and stimulate insulin secretion, leading to improved glucose control. GLP-1 receptor agonists also have additional benefits, such as promoting weight …	GO:1990911 response to psychosocial stress;GO:0031204 post-translational protein targeting to membrane, translocation;GO:0071377 cellular response to glucagon stimulus		G-protein coupled receptors:Family 2 (B) receptors; G-protein coupled receptors:GPCRs excl olfactory receptors; FDA approved drug targets:Biotech drugs; FDA approved drug targets:Small molecule drugs; Transporters		Glucagon; Exenatide; Liraglutide; Albiglutide; Dulaglutide; Lixisenatide; Semaglutide			0	0	0	0	0	0	0	0	0	0	0	0	0	0	0	0	0	0	0	0
TMEM92	162461	symbol	H. sapiens	162461	H. sapiens	TMEM92	transmembrane protein 92	TMEM92 is a human gene that encodes for a transmembrane protein known as transmembrane protein 92. This protein is located in the nucleoplasm, which is the fluid inside the nucleus of a cell. The function of TMEM92 is not yet fully understood, but it is believed to play a role in cellular processes such as gene expression and DNA replication. Further research is needed to fully understand the fun…	Unfortunately, there is currently limited information available on the disease implications and targeted drug discovery efforts for TMEM92. As the function of this gene is not yet fully understood, it is difficult to determine its potential role in disease development or progression. Additionally, there are no known drugs on the market that specifically target TMEM92. However, ongoing research in…				Nucleoplasm (Uncertain)				0	0	0	0	0	0	0	0	0	0	0	0	0	0	0	0	0	0	0	0
Gpnmb	10457	symbol	H. sapiens	10457	H. sapiens	GPNMB	glycoprotein nmb	GPNMB is a gene that encodes a type I transmembrane glycoprotein with homology to the pMEL17 precursor, a protein specific to melanocytes. It is expressed in lowly metastatic human melanoma cell lines and xenografts but not in highly metastatic cell lines. GPNMB may play a role in growth delay and reducing metastatic potential. There are two transcript variants of the gene that encode different i…	GPNMB has been implicated in various diseases, including cancer, Alzheimer's disease, and osteoarthritis. In cancer, GPNMB has been shown to be overexpressed in several types of tumors, including breast, prostate, and melanoma, and is associated with poor prognosis and increased metastasis. As a result, GPNMB has become a target for drug discovery efforts, with several drugs in development that t…	GO:0031954 positive regulation of protein autophosphorylation;GO:0031952 regulation of protein autophosphorylation;GO:0050918 positive chemotaxis		Predicted intracellular proteins; Human disease related genes:Skin diseases:Skin and soft tissue diseases; Disease related genes		Glembatumumab vedotin		(M5953)HALLMARK KRAS SIGNALING UP	1	1	0	0	0	0	0	0	0	0	0	0	0	0	0	0	1	1	1	1
Gpsm3	63940	symbol	H. sapiens	63940	H. sapiens	GPSM3	G protein signaling modulator 3	GPSM3 is a human gene that is predicted to have GTPase regulator activity and be involved in positive regulation of the inflammatory response. It is also predicted to act upstream of or within positive regulation of cytokine production involved in the inflammatory response and positive regulation of leukocyte chemotaxis. GPSM3 is predicted to be located in the cytoplasm and plasma membrane.	There is limited information available on the disease implications of GPSM3. However, some studies have suggested that it may play a role in the pathogenesis of certain inflammatory diseases, such as rheumatoid arthritis and inflammatory bowel disease. As such, GPSM3 may be a potential target for drug discovery efforts aimed at treating these conditions. Currently, there are no drugs on the marke…	GO:1900017 positive regulation of cytokine production involved in inflammatory response;GO:1900015 regulation of cytokine production involved in inflammatory response;GO:0002690 positive regulation of leukocyte chemotaxis		Predicted intracellular proteins					1	0	1	0	0	0	0	0	0	0	0	1	0	0	0	0	0	0	0	0
Icam2	3384	symbol	H. sapiens	3384	H. sapiens	ICAM2	intercellular adhesion molecule 2	ICAM2 is a gene that encodes a protein belonging to the intercellular adhesion molecule (ICAM) family. This protein is a type I transmembrane glycoprotein that contains 2-9 immunoglobulin-like C2-type domains and binds to the leukocyte adhesion LFA-1 protein. ICAM2 may play a role in lymphocyte recirculation by blocking LFA-1-dependent cell adhesion and mediates adhesive interactions important fo…	ICAM2 has been implicated in various diseases, including cancer, inflammation, and infectious diseases. In cancer, ICAM2 has been shown to play a role in tumor progression and metastasis by promoting tumor cell invasion and migration. Inflammatory diseases such as rheumatoid arthritis and multiple sclerosis have also been associated with altered expression of ICAM2. Additionally, ICAM2 has been s…	GO:0098609 cell-cell adhesion;GO:0007155 cell adhesion;GO:0009987 cellular process		CD markers; Predicted intracellular proteins	Plasma membrane (Approved); Additional: Cytosol		(M169)PID INTEGRIN2 PATHWAY	(M5915)HALLMARK APICAL JUNCTION	0	0	0	0	0	0	0	1	0	0	1	0	0	0	0	0	0	0	0	0
Ifitm1	8519	symbol	H. sapiens	8519	H. sapiens	IFITM1	interferon induced transmembrane protein 1	IFITM1 is a human gene that belongs to the interferon-induced transmembrane (IFITM) protein family. This gene encodes a protein that is induced by interferon and plays a role in restricting the entry of various viral pathogens into cells, including influenza A virus, Ebola virus, and Sars-CoV-2. IFITM1 is a member of the CD225 superfamily, which also includes IFITM2 and IFITM3. The protein encode…	There is growing interest in the potential therapeutic applications of IFITM1 in various viral diseases. Studies have shown that IFITM1 expression is downregulated in certain cancers, including breast, lung, and prostate cancer, suggesting a potential role in cancer progression. Additionally, IFITM1 has been implicated in the pathogenesis of several viral infections, including influenza A virus, …	GO:0035455 response to interferon-alpha;GO:0046597 negative regulation of viral entry into host cell;GO:1903901 negative regulation of viral life cycle		CD markers; Transporters:Accessory Factors Involved in Transport	Golgi apparatus (Uncertain); Additional: Cytosol;Plasma membrane			(M5911)HALLMARK INTERFERON ALPHA RESPONSE; (M5932)HALLMARK INFLAMMATORY RESPONSE	1	1	0	0	0	0	0	0	1	1	1	1	1	0	0	0	0	0	1	0
Igfbp6	3489	symbol	H. sapiens	3489	H. sapiens	IGFBP6	insulin like growth factor binding protein 6	The human gene IGFBP6 encodes for a protein called insulin-like growth factor binding protein 6, which has the ability to bind to identical proteins and insulin-like growth factor II. It plays a role in cell migration and positively regulates the stress-activated MAPK cascade. IGFBP6 is also a part of the insulin-like growth factor binary complex and has been implicated in obesity. Additionally, …	There are currently no targeted drug discovery efforts specifically for IGFBP6, as it is not directly implicated in any specific disease. However, its role in cell migration and regulation of the MAPK cascade make it a potential target for cancer therapies. In terms of disease implications, IGFBP6 has been found to be a biomarker for breast cancer, in situ carcinoma, leiomyoma, and neovascular in…	GO:0032874 positive regulation of stress-activated MAPK cascade;GO:0070304 positive regulation of stress-activated protein kinase signaling cascade;GO:0043567 regulation of insulin-like growth factor receptor signaling pathway		Predicted secreted proteins; Predicted intracellular proteins			(M3008)NABA ECM GLYCOPROTEINS; (M5884)NABA CORE MATRISOME; (M5889)NABA MATRISOME	(M5902)HALLMARK APOPTOSIS	0	1	0	0	0	0	0	0	0	0	0	0	0	0	0	0	1	0	0	0
Il16	3603	symbol	H. sapiens	3603	H. sapiens	IL16	interleukin 16	IL16, also known as interleukin 16, is a gene that encodes for a cytokine with multiple functions. It acts as a chemoattractant, modulates T cell activation, and inhibits HIV replication. The cytokine's signaling process is mediated by CD4, and it undergoes proteolytic processing to yield two functional proteins. The secreted C-terminal peptide is responsible for the cytokine function, while the …	IL16 has been implicated in various diseases, including asthma, multiple sclerosis, and cancer. In asthma, IL16 has been shown to play a role in airway inflammation and hyperresponsiveness. In multiple sclerosis, IL16 has been found to be upregulated in the cerebrospinal fluid of patients, and it may contribute to the recruitment of immune cells to the central nervous system. In cancer, IL16 has …	GO:0032730 positive regulation of interleukin-1 alpha production;GO:0032650 regulation of interleukin-1 alpha production;GO:0050930 induction of positive chemotaxis		Predicted secreted proteins; Human disease related genes:Immune system diseases:Allergies and autoimmune diseases; Predicted intracellular proteins; Cancer-related genes:Candidate cancer biomarkers; Human disease related genes:Skin diseases:Skin and soft tissue diseases	Nuclear speckles (Approved); Additional: Cytosol;Plasma membrane		(M5883)NABA SECRETED FACTORS; (M5885)NABA MATRISOME ASSOCIATED; (M5889)NABA MATRISOME	(M5950)HALLMARK ALLOGRAFT REJECTION	1	0	1	0	0	0	1	0	1	0	0	1	0	0	0	0	0	0	1	1
Il1rn	3557	symbol	H. sapiens	3557	H. sapiens	IL1RN	interleukin 1 receptor antagonist	IL1RN is a gene that encodes a protein belonging to the interleukin 1 cytokine family. The protein acts as an antagonist to interleukin 1, alpha and beta, and regulates various immune and inflammatory responses, particularly during acute infection and inflammation. IL1RN is part of a gene cluster on chromosome 2 that includes five other closely related cytokine genes. Alternative splicing of the …	IL1RN has been implicated in various diseases, including autoimmune disorders, inflammatory bowel disease, and cancer. Targeting IL1RN has been explored as a potential therapeutic strategy for these diseases. One approach is to use monoclonal antibodies that specifically bind to IL1RN and prevent its interaction with interleukin 1. An example of such a drug is anakinra, which is used to treat rhe…	GO:2000660 negative regulation of interleukin-1-mediated signaling pathway;GO:2000659 regulation of interleukin-1-mediated signaling pathway;GO:0034115 negative regulation of heterotypic cell-cell adhesion		Predicted secreted proteins; Human disease related genes:Immune system diseases:Allergies and autoimmune diseases; Human disease related genes:Endocrine and metabolic diseases:Diabetes; Predicted intracellular proteins; Cancer-related genes:Candidate cancer biomarkers; Candidate cardiovascular disease genes; Disease related genes	Cytosol;Nucleoplasm (Approved); Additional: Centrosome	Rilonacept	(M110)PID IL1 PATHWAY; (M5883)NABA SECRETED FACTORS; (M5885)NABA MATRISOME ASSOCIATED		1	1	0	0	0	0	0	0	1	1	0	0	0	0	0	0	0	0	1	0
Il2rg	3561	symbol	H. sapiens	3561	H. sapiens	IL2RG	interleukin 2 receptor subunit gamma	The IL2RG gene encodes a protein that is a crucial signaling component of several interleukin receptors, including IL-2, IL-4, IL-7, and IL-21. This protein is commonly referred to as the common gamma chain. Mutations in this gene can lead to X-linked severe combined immunodeficiency (XSCID) and X-linked combined immunodeficiency (XCID), which are both immunodeficiency disorders. XSCID is a sever…	Mutations in the IL2RG gene can lead to severe combined immunodeficiency (SCID), a rare genetic disorder that affects the immune system. Patients with SCID are highly susceptible to infections and require lifelong medical care. Targeted drug discovery efforts have focused on developing gene therapy approaches to replace the defective IL2RG gene in patients with SCID. One such therapy, called Stri…	GO:0038111 interleukin-7-mediated signaling pathway;GO:0002361 CD4-positive, CD25-positive, alpha-beta regulatory T cell differentiation;GO:0032829 regulation of CD4-positive, CD25-positive, alpha-beta regulatory T cell differentiation		Human disease related genes:Immune system diseases:Primary immunodeficiency; CD markers; Predicted intracellular proteins; Cancer-related genes:Candidate cancer biomarkers; FDA approved drug targets:Biotech drugs; Disease related genes	Nucleoplasm;Plasma membrane (Approved); Additional: Endoplasmic reticulum	Denileukin diftitox; Aldesleukin; Resatorvid	(M234)PID IL2 STAT5 PATHWAY; (M143)PID IL2 PI3K PATHWAY; (M122)PID IL2 1PATHWAY	(M5916)HALLMARK APICAL SURFACE; (M5897)HALLMARK IL6 JAK STAT3 SIGNALING; (M5923)HALLMARK PI3K AKT MTOR SIGNALING	0	1	0	0	1	0	0	0	1	0	0	0	1	1	1	0	0	0	0	0
Inpp5d	3635	symbol	H. sapiens	3635	H. sapiens	INPP5D	inositol polyphosphate-5-phosphatase D	The INPP5D gene encodes a protein called inositol polyphosphate-5-phosphatase D (SHIP1) that is primarily expressed in hematopoietic cells. The protein contains an SH2 domain, an inositol phosphatase domain, and two protein interaction domains. SHIP1 negatively regulates myeloid cell proliferation and survival by hydrolyzing the 5' phosphate from phosphatidylinositol (3,4,5)-trisphosphate and ino…	The INPP5D gene has been implicated in various diseases, including autoimmune disorders, hematological malignancies, and inflammatory bowel disease. Targeted drug discovery efforts have focused on developing inhibitors of SHIP1 for the treatment of cancer and autoimmune diseases. Several small molecule inhibitors of SHIP1 have been developed, including 3AC, a potent and selective inhibitor that h…	GO:0045659 negative regulation of neutrophil differentiation;GO:0045658 regulation of neutrophil differentiation;GO:0045656 negative regulation of monocyte differentiation		Enzymes; ENZYME proteins:Hydrolases; Predicted intracellular proteins	Cytosol (Supported)		(M8626)SIG BCR SIGNALING PATHWAY		0	1	1	0	0	0	1	0	1	1	1	0	0	1	1	0	0	1	0	0
Insl6	11172	symbol	H. sapiens	11172	H. sapiens	INSL6	insulin like 6	INSL6 is a gene that encodes a protein with a signature similar to the insulin superfamily and relaxin. It is primarily expressed in the testis and is restricted to interstitial cells surrounding seminiferous tubules. This suggests that INSL6 may play a role in sperm development and fertilization.	There is limited information available on the disease implications of INSL6. However, some studies have suggested that it may be involved in male infertility. Targeted drug discovery efforts for INSL6 are also limited, as its function and mechanism of action are not well understood. Currently, there are no drugs on the market that specifically target INSL6. However, there are drugs that target ot…	GO:0007165 signal transduction;GO:0023052 signaling;GO:0007154 cell communication		Predicted secreted proteins			(M5883)NABA SECRETED FACTORS; (M5885)NABA MATRISOME ASSOCIATED; (M5889)NABA MATRISOME		0	0	0	0	0	0	0	0	0	0	0	0	0	0	0	0	0	0	1	0
Irf8	3394	symbol	H. sapiens	3394	H. sapiens	IRF8	interferon regulatory factor 8	IRF8 (Interferon Regulatory Factor 8) is a transcription factor that belongs to the interferon regulatory factor (IRF) family. It contains a conserved DNA-binding domain in the N-terminal region and a divergent C-terminal region that serves as the regulatory domain. IRF8 binds to the IFN-stimulated response element (ISRE) and regulates the expression of genes stimulated by type I interferons (IFN…	Mutations in the IRF8 gene have been associated with various immune-related disorders, including primary immunodeficiency, autoimmune diseases, and cancer. For example, mutations in IRF8 have been linked to susceptibility to tuberculosis and severe viral infections. Additionally, IRF8 has been implicated in the development of autoimmune diseases such as systemic lupus erythematosus and rheumatoid…	GO:0002273 plasmacytoid dendritic cell differentiation;GO:0002270 plasmacytoid dendritic cell activation;GO:0002316 follicular B cell differentiation		Human disease related genes:Immune system diseases:Primary immunodeficiency; Transcription factors:Helix-turn-helix domains; Predicted intracellular proteins; Disease related genes	Nucleoplasm (Enhanced)		(M22)PID GMCSF PATHWAY; (M254)PID MYC REPRESS PATHWAY	(M5947)HALLMARK IL2 STAT5 SIGNALING; (M5913)HALLMARK INTERFERON GAMMA RESPONSE; (M5934)HALLMARK XENOBIOTIC METABOLISM	1	1	1	1	1	0	0	0	1	0	0	0	1	0	0	0	0	0	1	0
Itgb2	3689	symbol	H. sapiens	3689	H. sapiens	ITGB2	integrin subunit beta 2	ITGB2 is a gene that encodes for the integrin beta chain, a protein that combines with various alpha chains to form different integrin heterodimers. Integrins are crucial cell-surface proteins that play a role in cell adhesion and signaling. The encoded protein is essential for immune response, and mutations in this gene can cause leukocyte adhesion deficiency. Alternative splicing of the gene re…	Mutations in the ITGB2 gene have been linked to leukocyte adhesion deficiency (LAD), a rare autosomal recessive disorder characterized by recurrent bacterial infections, impaired wound healing, and delayed separation of the umbilical cord. LAD is caused by a deficiency in the expression or function of integrin beta-2, which impairs the ability of leukocytes to adhere to the endothelium and migrat…	GO:0045914 negative regulation of catecholamine metabolic process;GO:0045963 negative regulation of dopamine metabolic process;GO:2000361 regulation of prostaglandin-E synthase activity		Human disease related genes:Immune system diseases:Primary immunodeficiency; Predicted intracellular proteins; CD markers; Disease related genes	Plasma membrane (Supported); Additional: Rods & Rings		(M47)PID INTEGRIN CS PATHWAY; (M169)PID INTEGRIN2 PATHWAY; (M159)PID AMB2 NEUTROPHILS PATHWAY	(M5924)HALLMARK MTORC1 SIGNALING; (M5950)HALLMARK ALLOGRAFT REJECTION; (M5953)HALLMARK KRAS SIGNALING UP	1	1	1	0	1	1	0	1	1	0	1	0	1	1	0	0	1	0	0	1
Itgbl1	9358	symbol	H. sapiens	9358	H. sapiens	ITGBL1	integrin subunit beta like 1	ITGBL1 is a gene that encodes a protein belonging to the EGF-like protein family. The protein contains integrin-like cysteine-rich repeats. Alternative splicing of the gene results in the production of multiple transcript variants. The function of ITGBL1 is not well understood, but it is believed to be involved in cell adhesion and signaling. The protein may play a role in the development and pro…	There is limited information available on the disease implications of ITGBL1, and no targeted drug discovery efforts have been reported for this gene. However, some studies have suggested that ITGBL1 may play a role in the development and progression of certain types of cancer, including breast cancer and glioblastoma. For example, one study found that ITGBL1 expression was significantly higher i…	GO:0033627 cell adhesion mediated by integrin;GO:0007229 integrin-mediated signaling pathway;GO:0007160 cell-matrix adhesion		Predicted secreted proteins; Predicted intracellular proteins; Transporters				(M5953)HALLMARK KRAS SIGNALING UP	0	0	0	0	0	0	0	1	0	0	0	0	0	0	0	0	0	0	0	0
Laptm5	7805	symbol	H. sapiens	7805	H. sapiens	LAPTM5	lysosomal protein transmembrane 5	LAPTM5 is a gene that encodes a transmembrane receptor associated with lysosomes. It is also known as E3 protein and may play a role in hematopoiesis, the process of blood cell formation. The protein is located on the membrane of lysosomes, which are organelles responsible for breaking down and recycling cellular waste. The exact function of LAPTM5 is not fully understood, but it is believed to b…	Research on LAPTM5 has suggested its involvement in various diseases, including cancer and autoimmune disorders. In particular, studies have shown that LAPTM5 is overexpressed in certain types of cancer, such as breast, lung, and liver cancer, and may play a role in tumor growth and metastasis. As a result, LAPTM5 has been identified as a potential target for cancer therapy. Several drug discover…	GO:0012502 induction of programmed cell death;GO:0097214 positive regulation of lysosomal membrane permeability;GO:0097213 regulation of lysosomal membrane permeability		Transporters:Electrochemical Potential-driven transporters	Cytosol (Approved)			(M5953)HALLMARK KRAS SIGNALING UP	1	1	1	0	0	0	0	0	0	1	0	0	0	1	0	1	1	0	0	0
Lbh	81606	symbol	H. sapiens	81606	H. sapiens	LBH	LBH regulator of WNT signaling pathway	LBH is a human gene that plays a role in regulating the WNT signaling pathway, which is involved in various cellular processes such as cell proliferation and differentiation. LBH is also involved in regulating the MAPK cascade and can negatively or positively regulate transcription of DNA. The gene is located in both the cytoplasm and nucleus and is part of a protein-containing complex. Overall, …	There is limited information available on the disease implications of LBH. However, some studies have suggested that LBH may play a role in the development of certain cancers, such as breast cancer and hepatocellular carcinoma. Targeted drug discovery efforts for LBH are also limited, but some studies have explored the potential of targeting the WNT signaling pathway, which is regulated by LBH, a…	GO:1904677 positive regulation of somatic stem cell division;GO:2000101 regulation of mammary stem cell proliferation;GO:2000103 positive regulation of mammary stem cell proliferation		Predicted intracellular proteins	Vesicles (Approved)				0	0	0	0	0	0	0	0	0	0	0	0	0	0	0	0	1	0	0	0
Lcp1	3936	symbol	H. sapiens	3936	H. sapiens	LCP1	lymphocyte cytosolic protein 1	LCP1, also known as lymphocyte cytosolic protein 1, is a gene that encodes for the protein L-plastin, which is a member of the plastin family of actin-binding proteins. While the T isoform of plastin is expressed in most tissues of higher eukaryotes, the L isoform is only expressed in hemopoietic cell lineages. However, L-plastin has been found in many types of malignant human cells of non-hemopo…	LCP1 has been implicated in various diseases, including cancer, autoimmune disorders, and infectious diseases. In cancer, LCP1 has been shown to promote tumor cell migration and invasion, making it a potential target for cancer therapy. Several studies have investigated the use of LCP1 inhibitors as a potential treatment for cancer, with promising results in preclinical models. In autoimmune diso…	GO:0051639 actin filament network formation;GO:0071803 positive regulation of podosome assembly;GO:0071801 regulation of podosome assembly		Cancer-related genes:Mutational cancer driver genes; Predicted intracellular proteins; Disease related genes	Plasma membrane (Supported); Additional: Actin filaments;Cytosol			(M5953)HALLMARK KRAS SIGNALING UP	0	0	0	0	1	0	1	0	1	0	0	0	0	0	0	0	0	0	0	0
LILRB4	11006	symbol	H. sapiens	11006	H. sapiens	LILRB4	leukocyte immunoglobulin like receptor B4	LILRB4 is a gene that belongs to the leukocyte immunoglobulin-like receptor (LIR) family and is located in a gene cluster at chromosomal region 19q13.4. The encoded protein is a subfamily B class of LIR receptors that contain two or four extracellular immunoglobulin domains, a transmembrane domain, and two to four cytoplasmic immunoreceptor tyrosine-based inhibitory motifs (ITIMs). The receptor i…	Research on LILRB4 has revealed its potential involvement in various diseases, including cancer, autoimmune disorders, and infectious diseases. In cancer, LILRB4 has been shown to promote tumor growth and metastasis by inhibiting immune responses against cancer cells. In autoimmune disorders, LILRB4 has been implicated in the regulation of immune tolerance and the development of autoimmune respon…	GO:0045584 negative regulation of cytotoxic T cell differentiation;GO:0140105 interleukin-10-mediated signaling pathway;GO:0045583 regulation of cytotoxic T cell differentiation		CD markers; Predicted intracellular proteins					1	1	1	0	0	0	1	0	1	1	1	0	1	1	1	1	1	0	0	1
Lpxn	9404	symbol	H. sapiens	9404	H. sapiens	LPXN	leupaxin	LPXN, also known as leupaxin, is a gene that is primarily expressed in hematopoietic cells and belongs to the paxillin protein family. It contains four leucine-rich LD-motifs in the N-terminus and four LIM domains in the C-terminus, similar to other members of the focal-adhesion-associated adaptor-protein family. LPXN may play a role in cell type-specific signaling by interacting with PYK2, a mem…	There is limited information available on the disease implications of LPXN. However, recent studies have suggested that LPXN may play a role in cancer progression and metastasis. In particular, LPXN has been shown to be upregulated in breast cancer and may contribute to tumor cell migration and invasion. Targeted drug discovery efforts for LPXN are currently limited, but there is potential for LP…	GO:0050859 negative regulation of B cell receptor signaling pathway;GO:0050855 regulation of B cell receptor signaling pathway;GO:0050858 negative regulation of antigen receptor-mediated signaling pathway		Predicted intracellular proteins	Focal adhesion sites (Supported); Additional: Cytosol;Nuclear speckles				0	1	0	0	0	0	0	0	0	0	0	0	0	0	0	0	0	0	0	0
Lrrc17	10234	symbol	H. sapiens	10234	H. sapiens	LRRC17	leucine rich repeat containing 17	LRRC17, or leucine rich repeat containing 17, is a human gene that is predicted to play a role in bone marrow development and the negative regulation of osteoclast differentiation. It is also predicted to be active in the extracellular matrix and extracellular space. LRRC17 contains leucine-rich repeats, which are involved in protein-protein interactions, and is expressed in various tissues inclu…	There is limited information available on the disease implications of LRRC17. However, some studies have suggested that LRRC17 may be involved in the development of osteoporosis, a condition characterized by weakened bones and increased risk of fractures. Targeted drug discovery efforts for LRRC17 are also limited, as its function and role in disease are not yet fully understood. Currently, there…	GO:0048539 bone marrow development;GO:0045671 negative regulation of osteoclast differentiation;GO:0002762 negative regulation of myeloid leukocyte differentiation		Predicted secreted proteins	Vesicles (Approved); Additional: Cytokinetic bridge				0	1	0	0	0	0	0	0	0	0	0	0	0	1	0	0	0	0	0	0
LYZ	4069	symbol	H. sapiens	4069	H. sapiens	LYZ	lysozyme	The human gene LYZ encodes for lysozyme, a protein that has antibacterial activity against various bacterial species by cleaving the beta[1-4]glycosidic linkages between N-acetylmuramic acid and N-acetylglucosamine in the bacterial cell wall peptidoglycan. Lysozyme is present in various human body fluids such as milk, saliva, tears, plasma, and white blood cells, as well as in organs like the spl…	Heritable renal amyloidosis is a rare genetic disorder caused by mutations in the LYZ gene, resulting in the deposition of amyloid fibrils in the kidneys. This can lead to progressive renal failure and end-stage renal disease. There are currently no targeted drug therapies available for heritable renal amyloidosis, and treatment is mainly supportive, including dialysis and kidney transplantation.…	GO:0031640 killing of cells of another organism;GO:0141061 disruption of cell in another organism;GO:0141060 disruption of anatomical structure in another organism		Predicted secreted proteins; Enzymes; Disease related genes; ENZYME proteins:Hydrolases; Human disease related genes:Nervous system diseases:Neurodegenerative diseases; Potential drug targets	Actin filaments;Golgi apparatus (Approved); Additional: Nucleoplasm	Aspartic acid; (R)-Propylene glycol; 4-methyl-umbelliferyl-N-acetyl-chitobiose; Sucrose; Arsanilic acid; N-acetyl-beta-D-glucosaminyl-(1->4)-N-acetyl-beta-D-glucosamine; p-Toluenesulfonic acid; Propyl alcohol; Cu-Cyclam; (S)-Aspartimide; Dodecyl sulfate; Triacetylchitotriose; Methylumbelliferyl chitotriose; UNDECA-3,7-DIENE-1,3,7,11-TETRACARBALDEHYDE	(M195)PID CMYB PATHWAY		1	0	1	1	0	0	0	0	0	0	0	0	0	0	0	0	0	0	0	1
Mamstr	284358	symbol	H. sapiens	284358	H. sapiens	MAMSTR	MEF2 activating motif and SAP domain containing transcriptional regulator	MAMSTR is a human gene that is predicted to play a role in regulating transcription by RNA polymerase II and myotube differentiation. It is also predicted to have transcription coregulator activity and be active in the nucleus. The gene contains a MEF2 activating motif and SAP domain, which may be involved in its regulatory functions. Overall, MAMSTR appears to be an important transcriptional reg…	Unfortunately, there is currently limited information available on the disease implications and targeted drug discovery efforts for MAMSTR. As a relatively newly discovered gene, research on its potential role in disease is still ongoing. However, given its predicted involvement in myotube differentiation and transcriptional regulation, it is possible that dysregulation of MAMSTR could contribute…	GO:0010831 positive regulation of myotube differentiation;GO:0010830 regulation of myotube differentiation;GO:0051155 positive regulation of striated muscle cell differentiation		Predicted intracellular proteins	Nuclear speckles (Approved)				0	0	0	0	0	0	0	0	0	0	0	0	0	0	0	0	0	0	0	0
Marco	8685	symbol	H. sapiens	8685	H. sapiens	MARCO	macrophage receptor with collagenous structure	MARCO is a gene that encodes a protein belonging to the class A scavenger receptor family, which is part of the innate antimicrobial immune system. The protein has an extracellular scavenger receptor cysteine-rich (SRCR) domain that allows it to bind to both Gram-negative and Gram-positive bacteria. It also has a long, extracellular collagenous domain and may form a trimeric molecule by the assoc…	MARCO has been implicated in various diseases, including atherosclerosis, Alzheimer's disease, and sepsis. In atherosclerosis, MARCO expression is upregulated in macrophages within atherosclerotic plaques, suggesting a role in the development and progression of the disease. In Alzheimer's disease, MARCO has been shown to be involved in the clearance of amyloid-beta, a protein that accumulates in …	GO:0097242 amyloid-beta clearance;GO:0006911 phagocytosis, engulfment;GO:0043277 apoptotic cell clearance		Predicted intracellular proteins	Golgi apparatus (Approved); Additional: Vesicles	Titanium dioxide; Silicon dioxide		(M5932)HALLMARK INFLAMMATORY RESPONSE	1	0	0	0	0	1	0	0	0	0	0	0	0	0	0	0	1	0	0	0
Mcoln2	255231	symbol	H. sapiens	255231	H. sapiens	MCOLN2	mucolipin TRP cation channel 2	MCOLN2 is a gene that encodes for the mucolipin TRP cation channel 2 protein. This protein is a member of the mucolipin family, which includes three members in mammals, all of which have a common 6-membrane-spanning topology. Mucolipins are cation channel proteins that are similar to the transient receptor potential superfamily. Mutations in the MCOLN1 gene have been linked to mucolipodosis IV, a…	There is limited information available on the disease implications of MCOLN2 mutations. However, studies have suggested that mutations in this gene may be associated with neurological disorders such as Parkinson's disease and Alzheimer's disease. Targeted drug discovery efforts for MCOLN2 are currently underway, with a focus on developing drugs that can modulate the activity of the mucolipin TRP …	GO:0071642 positive regulation of macrophage inflammatory protein 1 alpha production;GO:0071640 regulation of macrophage inflammatory protein 1 alpha production;GO:0071651 positive regulation of chemokine (C-C motif) ligand 5 production		Transporters:Transporter channels and pores; Voltage-gated ion channels:Transient Receptor Potential Channels					1	0	0	0	0	0	0	0	0	0	0	0	1	0	0	0	0	0	1	1
Mertk	10461	symbol	H. sapiens	10461	H. sapiens	MERTK	MER proto-oncogene, tyrosine kinase	MERTK is a gene that encodes a transmembrane protein with two fibronectin type-III domains, two Ig-like C2-type domains, and one tyrosine kinase domain. It belongs to the MER/AXL/TYRO3 receptor kinase family. Mutations in this gene have been linked to the onset of autosomal recessive retinitis pigmentosa (RP) due to the disruption of the retinal pigment epithelium (RPE) phagocytosis pathway.	MERTK has been identified as a potential therapeutic target for various diseases, including cancer and autoimmune disorders. In cancer, MERTK is often overexpressed and promotes tumor growth, invasion, and metastasis. Targeting MERTK with small molecule inhibitors or monoclonal antibodies has shown promising results in preclinical studies and clinical trials. For example, the small molecule inhib…	GO:0097350 neutrophil clearance;GO:0060068 vagina development;GO:0001779 natural killer cell differentiation	yes	Enzymes; Potential drug targets; ENZYME proteins:Transferases; Predicted intracellular proteins; Kinases:Tyr protein kinases; Human disease related genes:Nervous system diseases:Eye disease; Disease related genes	Plasma membrane (Approved); Additional: Cytosol;Endoplasmic reticulum;Midbody	2-({6-[(3-Chlorophenyl)amino]-9-isopropyl-9H-purin-2-yl}amino)ethanol; Fostamatinib		(M5908)HALLMARK ANDROGEN RESPONSE; (M5937)HALLMARK GLYCOLYSIS	0	1	0	0	1	0	0	0	0	0	0	0	0	0	0	0	1	0	0	0
Mmp12	4321	symbol	H. sapiens	4321	H. sapiens	MMP12	matrix metallopeptidase 12	MMP12 is a gene that belongs to the peptidase M10 family of matrix metalloproteinases (MMPs). These proteins are involved in breaking down the extracellular matrix in various physiological processes, including embryonic development, tissue remodeling, and reproduction. MMP12 is responsible for degrading both soluble and insoluble elastin. Mutations in this gene have been linked to lung function a…	MMP12 has been implicated in various diseases, including chronic obstructive pulmonary disease (COPD), emphysema, and atherosclerosis. In COPD, MMP12 is thought to play a role in the destruction of lung tissue, leading to decreased lung function. Targeted drug discovery efforts have focused on developing inhibitors of MMP12 to treat these diseases. Several MMP inhibitors have been developed, incl…	GO:1904905 negative regulation of endothelial cell-matrix adhesion via fibronectin;GO:0060309 elastin catabolic process;GO:0060435 bronchiole development		Predicted secreted proteins; Enzymes; Cancer-related genes:Candidate cancer biomarkers; ENZYME proteins:Hydrolases; Peptidases:Metallopeptidases		Acetohydroxamic acid; Marimastat; CP-271485; PF-00356231; Batimastat; 2-[2-(1,3-Dioxo-1,3-Dihydro-2h-Isoindol-2-Yl)Ethyl]-4-(4'-Ethoxy-1,1'-Biphenyl-4-Yl)-4-Oxobutanoic Acid; AE-941; (1S,5S,7R)-N~7~-(BIPHENYL-4-YLMETHYL)-N~3~-HYDROXY-6,8-DIOXA-3-AZABICYCLO[3.2.1]OCTANE-3,7-DICARBOXAMIDE; N-(biphenyl-4-ylsulfonyl)-D-leucine; CGS-27023; N-(dibenzo[b,d]thiophen-3-ylsulfonyl)-L-valine; N-oxo-2-[(4-ph…	(M174)PID UPA UPAR PATHWAY; (M3468)NABA ECM REGULATORS; (M5885)NABA MATRISOME ASSOCIATED	(M5921)HALLMARK COMPLEMENT	1	1	1	0	0	0	0	0	0	1	0	0	0	0	0	0	0	0	0	0
MS4A6A	64231	symbol	H. sapiens	64231	H. sapiens	MS4A6A	membrane spanning 4-domains A6A	MS4A6A is a gene that belongs to the membrane-spanning 4A gene family. This gene is located on chromosome 11q12.1 and is part of a cluster of family members. The protein encoded by this gene is characterized by common structural features and similar intron/exon splice boundaries. It displays unique expression patterns among hematopoietic cells and nonlymphoid tissues. Alternative splicing of this…	There is limited information available on the disease implications of MS4A6A. However, recent studies have suggested that this gene may be involved in the pathogenesis of Alzheimer's disease (AD). Genome-wide association studies (GWAS) have identified MS4A6A as a risk factor for AD, and its expression has been found to be altered in the brains of AD patients. Targeted drug discovery efforts for M…	GO:0007166 cell surface receptor signaling pathway;GO:0007165 signal transduction;GO:0023052 signaling		Predicted intracellular proteins	Vesicles (Approved)				0	0	0	0	0	0	0	0	0	0	0	0	0	0	0	0	0	0	0	0
Myo1f	4542	symbol	H. sapiens	4542	H. sapiens	MYO1F	myosin IF	MYO1F is a gene that encodes for an unconventional myosin protein, which is involved in the movement of membrane-enclosed compartments within cells. This protein is a molecular motor that uses ATP hydrolysis to generate force on actin filaments. Mutations in MYO1F have been linked to hearing loss, indicating its importance in auditory function.	There is currently limited information available on targeted drug discovery efforts for MYO1F. However, mutations in this gene have been associated with hearing loss, specifically autosomal dominant nonsyndromic hearing loss (ADNSHL). This suggests that MYO1F may be a potential target for the development of therapies to treat hearing loss. There are currently no drugs on the market that specifica…	GO:0007015 actin filament organization;GO:0006897 endocytosis;GO:0030036 actin cytoskeleton organization		Predicted intracellular proteins; Disease related genes	Cytosol (Enhanced)				0	0	1	0	0	0	0	0	0	0	0	0	0	0	0	0	0	0	0	0
Ncf1	653361	symbol	H. sapiens	653361	H. sapiens	NCF1	neutrophil cytosolic factor 1	NCF1 is a gene that encodes a 47 kDa cytosolic subunit of neutrophil NADPH oxidase, which is a multicomponent enzyme that produces superoxide anion. Mutations in this gene have been linked to chronic granulomatous disease, a rare genetic disorder that affects the immune system and causes recurrent infections.	Chronic granulomatous disease (CGD) is a rare genetic disorder that affects the immune system and causes recurrent infections. Mutations in the NCF1 gene have been linked to the development of CGD. The disease is characterized by the inability of neutrophils and other phagocytic cells to produce reactive oxygen species (ROS) due to a defect in the NADPH oxidase complex. This leads to an increased…	GO:0045741 positive regulation of epidermal growth factor-activated receptor activity;GO:0060264 regulation of respiratory burst involved in inflammatory response;GO:0071394 cellular response to testosterone stimulus		Human disease related genes:Immune system diseases:Primary immunodeficiency; Predicted intracellular proteins; Disease related genes			(M278)PID RAC1 PATHWAY		1	0	1	1	0	1	0	0	0	0	1	1	0	0	0	0	1	0	1	0
Nckap1l	3071	symbol	H. sapiens	3071	H. sapiens	NCKAP1L	NCK associated protein 1 like	NCKAP1L is a gene that encodes a transmembrane protein belonging to the HEM family. It is expressed only in hematopoietic cells and is a part of the Scar/WAVE complex, which regulates cell shape in both plants and animals. The gene is highly conserved from invertebrates to mammals, and different isoforms have been identified through alternative splicing.	There is limited information available on the disease implications of NCKAP1L. However, some studies have suggested that it may play a role in the development and progression of certain types of cancer, including breast cancer and leukemia. Targeted drug discovery efforts for NCKAP1L are currently underway, with a focus on identifying small molecule inhibitors that can selectively target the prot…	GO:0043317 regulation of cytotoxic T cell degranulation;GO:0043318 negative regulation of cytotoxic T cell degranulation;GO:1904515 positive regulation of TORC2 signaling		Human disease related genes:Immune system diseases:Primary immunodeficiency; Disease related genes	Cytosol (Supported); Additional: Plasma membrane				0	1	1	0	1	1	1	0	0	1	0	0	1	1	1	1	1	0	0	1
Ndufa4l2	56901	symbol	H. sapiens	56901	H. sapiens	NDUFA4L2	NDUFA4 mitochondrial complex associated like 2	NDUFA4L2 is a human gene that is predicted to be an integral component of the membrane and part of the mitochondrial respiratory chain complex IV. It is also known as NDUFA4 mitochondrial complex associated like 2. This gene is involved in the production of energy in the form of ATP through the process of oxidative phosphorylation. Mutations in this gene have been associated with mitochondrial di…	Mutations in the NDUFA4L2 gene have been associated with several mitochondrial disorders, including Leigh syndrome and mitochondrial encephalomyopathy. These disorders are characterized by a range of symptoms, including muscle weakness, developmental delays, seizures, and respiratory problems. There are currently no targeted drug discovery efforts specifically for NDUFA4L2, but research is ongoin…				Mitochondria (Approved)	NADH			0	0	0	0	0	1	0	0	0	0	0	0	0	0	0	0	0	0	0	0
Nlrc5	84166	symbol	H. sapiens	84166	H. sapiens	NLRC5	NLR family CARD domain containing 5	NLRC5 is a gene that belongs to the NLR family and contains a caspase recruitment domain. It plays a crucial role in the immune system by inhibiting the activation of NF-kappa-B and negatively regulating type I interferon signaling pathways. This gene is involved in cytokine response and antiviral immunity. Its function is essential for the proper functioning of the immune system, and any mutatio…	Research has shown that dysregulation of NLRC5 can lead to various immune-related disorders, including autoimmune diseases, inflammatory bowel disease, and cancer. Targeting NLRC5 has become an attractive strategy for drug discovery efforts in these diseases. Several studies have identified small molecules that can modulate NLRC5 activity, including compounds that can enhance its expression or in…	GO:0045345 positive regulation of MHC class I biosynthetic process;GO:0060332 positive regulation of response to type II interferon;GO:0060335 positive regulation of type II interferon-mediated signaling pathway		Predicted intracellular proteins	Cytosol (Supported); Additional: Centrosome			(M5913)HALLMARK INTERFERON GAMMA RESPONSE	1	1	1	1	0	0	0	0	1	1	0	0	0	0	0	1	1	0	0	0
Nlrp3	114548	symbol	H. sapiens	114548	H. sapiens	NLRP3	NLR family pyrin domain containing 3	NLRP3 is a gene that encodes a protein containing a pyrin domain, a nucleotide-binding site (NBS) domain, and a leucine-rich repeat (LRR) motif. This protein interacts with PYCARD/ASC, a member of the NLRP3 inflammasome complex, which activates NF-kappaB signaling and regulates inflammation, immune response, and apoptosis. Mutations in this gene are associated with various autoinflammatory syndro…	NLRP3 gene mutations have been linked to various autoinflammatory syndromes and diseases, including cryopyrin-associated periodic syndromes (CAPS), gout, type 2 diabetes, Alzheimer's disease, and cancer. Targeted drug discovery efforts have focused on developing small molecule inhibitors of the NLRP3 inflammasome to treat these diseases. Several drugs targeting NLRP3 are currently in clinical tri…	GO:0044546 NLRP3 inflammasome complex assembly;GO:0007231 osmosensory signaling pathway;GO:0045630 positive regulation of T-helper 2 cell differentiation		Human disease related genes:Immune system diseases:Allergies and autoimmune diseases; Human disease related genes:Immune system diseases:Other immune system diseases; Predicted intracellular proteins; Human disease related genes:Nervous system diseases:Ear disease; Cancer-related genes:Mutational cancer driver genes				(M5932)HALLMARK INFLAMMATORY RESPONSE; (M5950)HALLMARK ALLOGRAFT REJECTION	1	1	1	1	0	1	0	0	0	1	0	1	0	1	1	1	0	0	0	0
Nod1	10392	symbol	H. sapiens	10392	H. sapiens	NOD1	nucleotide binding oligomerization domain containing 1	NOD1 is a gene that belongs to the NOD-like receptor family of proteins and plays a crucial role in innate immunity. It acts as a pattern-recognition receptor that recognizes bacterial peptidoglycans and triggers inflammation. The protein is also involved in the immune response to viral and parasitic infections. The gene encodes a protein with an N-terminal caspase recruitment domain, a centrally…	NOD1 gene mutations have been associated with several diseases, including inflammatory bowel disease (IBD), asthma, Behcet disease, and sarcoidosis. Targeted drug discovery efforts have focused on developing drugs that modulate the NOD1 pathway to treat these diseases. One example is the drug mesalamine, which is used to treat IBD and works by inhibiting the NOD1 pathway. Another drug, budesonide…	GO:0070427 nucleotide-binding oligomerization domain containing 1 signaling pathway;GO:0002606 positive regulation of dendritic cell antigen processing and presentation;GO:0002579 positive regulation of antigen processing and presentation		Human disease related genes:Immune system diseases:Allergies and autoimmune diseases; Predicted intracellular proteins; Human disease related genes:Skin diseases:Skin and soft tissue diseases	Mitochondria (Approved)			(M5923)HALLMARK PI3K AKT MTOR SIGNALING; (M5913)HALLMARK INTERFERON GAMMA RESPONSE	1	0	1	1	0	0	1	0	1	0	0	0	0	0	0	1	1	0	1	0
Nrros	375387	symbol	H. sapiens	375387	H. sapiens	NRROS	negative regulator of reactive oxygen species	NRROS is a human gene that acts as a negative regulator of reactive oxygen species. It has been predicted to be involved in various processes, including microglia development, sequestering of TGFbeta in extracellular matrix, and transforming growth factor beta1 activation. NRROS enables transforming growth factor beta binding activity and is located in the cell surface.	There is limited information available on the disease implications of NRROS. However, some studies have suggested that NRROS may play a role in neurodegenerative diseases such as Alzheimer's and Parkinson's disease. Targeted drug discovery efforts for NRROS are also limited, as the gene's function and mechanisms are not yet fully understood. Currently, there are no drugs on the market that specif…	GO:0036364 transforming growth factor beta1 activation;GO:0036363 transforming growth factor beta activation;GO:0014005 microglia development		Disease related genes					1	0	0	0	1	0	0	0	0	0	0	0	1	0	1	0	0	0	0	0
P2ry14	9934	symbol	H. sapiens	9934	H. sapiens	P2RY14	purinergic receptor P2Y14	P2RY14 is a gene that encodes for a purinergic receptor called P2Y14. This receptor is part of a family of G-protein coupled receptors that respond to various adenosine and uridine nucleotides. P2Y14 specifically responds to UDP-glucose and other UDP-sugars. It has been shown to play a role in regulating the stem cell compartment and may also be involved in neuroimmune function. Two variants of t…	There is limited information on the disease implications of P2RY14. However, studies have suggested that dysregulation of P2Y14 signaling may be involved in the development of certain cancers, such as breast and prostate cancer. Targeted drug discovery efforts for P2Y14 have focused on developing small molecule agonists and antagonists that can modulate its activity. One example is MRS2690, a sel…	GO:0035589 G protein-coupled purinergic nucleotide receptor signaling pathway;GO:0035590 purinergic nucleotide receptor signaling pathway;GO:0007186 G protein-coupled receptor signaling pathway		G-protein coupled receptors:GPCRs excl olfactory receptors; G-protein coupled receptors:Adenosine and adenine nucleotide receptors				(M5913)HALLMARK INTERFERON GAMMA RESPONSE	0	0	0	0	0	0	0	0	0	0	0	0	0	0	0	0	0	0	0	0
Pdpn	10630	symbol	H. sapiens	10630	H. sapiens	PDPN	podoplanin	The PDPN gene encodes a glycoprotein that is found in various tissues in the human body. Its function is not fully understood, but it is believed to be related to its mucin-type character. In other species, the protein has been identified as a differentiation antigen and a receptor for influenza virus. PDPN has been suggested as a marker for lung injury. The gene produces different isoforms due t…	The PDPN gene has been implicated in various diseases, including cancer, lymphedema, and pulmonary fibrosis. In cancer, PDPN is overexpressed in several types of tumors, including lung, breast, and pancreatic cancer, and has been suggested as a potential therapeutic target. Targeted drug discovery efforts have focused on developing monoclonal antibodies and small molecule inhibitors that can bloc…	GO:1904328 regulation of myofibroblast contraction;GO:0060838 lymphatic endothelial cell fate commitment;GO:0060836 lymphatic endothelial cell differentiation		Transporters:Accessory Factors Involved in Transport	Plasma membrane (Supported); Additional: Cell Junctions;Mitochondria			(M5932)HALLMARK INFLAMMATORY RESPONSE	0	1	0	0	1	0	0	0	0	0	0	0	0	1	0	0	0	0	0	0
Phactr1	221692	symbol	H. sapiens	221692	H. sapiens	PHACTR1	phosphatase and actin regulator 1	PHACTR1 is a gene that encodes a protein belonging to the phosphatase and actin regulator family. This protein can bind actin and regulate the reorganization of the actin cytoskeleton, playing a role in tubule formation and endothelial cell survival. Polymorphisms in this gene have been linked to an increased risk of myocardial infarction, coronary artery disease, and cervical artery dissection. …	PHACTR1 has been implicated in several cardiovascular diseases, including myocardial infarction, coronary artery disease, and cervical artery dissection. Genome-wide association studies have identified single nucleotide polymorphisms (SNPs) in the PHACTR1 gene that are associated with an increased risk of these diseases. These SNPs are thought to affect the expression or function of the PHACTR1 p…	GO:0140059 dendrite arborization;GO:0140058 neuron projection arborization;GO:0030038 contractile actin filament bundle assembly		Predicted intracellular proteins; Human disease related genes:Nervous system diseases:Epilepsy; Disease related genes	Plasma membrane (Uncertain)				0	0	0	0	0	0	0	0	0	0	0	0	0	0	0	0	0	0	0	0
Pld4	122618	symbol	H. sapiens	122618	H. sapiens	PLD4	phospholipase D family member 4	PLD4 is a gene that encodes for a protein belonging to the phospholipase D family. The protein is predicted to have single-stranded DNA 5'-3' exodeoxyribonuclease activity and is involved in hematopoietic progenitor cell differentiation, phagocytosis, and regulation of cytokine production involved in inflammatory response. The protein is predicted to be located in the early endosome and endoplasm…	There is limited information available on the disease implications of PLD4. However, recent studies have suggested that PLD4 may play a role in the pathogenesis of Alzheimer's disease and multiple sclerosis. Targeted drug discovery efforts for PLD4 are still in the early stages, but there is potential for the development of drugs that target this protein for the treatment of these diseases. One e…	GO:1900015 regulation of cytokine production involved in inflammatory response;GO:0002244 hematopoietic progenitor cell differentiation;GO:0006909 phagocytosis		Enzymes; ENZYME proteins:Hydrolases; Predicted intracellular proteins					1	0	0	0	1	0	0	0	0	0	0	0	0	0	0	0	0	0	0	0
Plscr4	57088	symbol	H. sapiens	57088	H. sapiens	PLSCR4	phospholipid scramblase 4	PLSCR4 is a human gene that encodes for phospholipid scramblase 4, a protein that is involved in the binding of CD4 receptors and enzymes. It is predicted to play a role in plasma membrane phospholipid scrambling and to be involved in the cellular response to lipopolysaccharide. PLSCR4 is located in the plasma membrane.	There is limited information available on the disease implications of PLSCR4. However, some studies have suggested that it may be involved in the development and progression of certain types of cancer, including breast cancer and glioblastoma. Targeted drug discovery efforts for PLSCR4 are also limited, but some studies have explored the potential of small molecule inhibitors to target the protei…	GO:0017121 plasma membrane phospholipid scrambling;GO:0045332 phospholipid translocation;GO:0034204 lipid translocation		Predicted intracellular proteins; Transporters	Nuclear bodies;Nucleoplasm (Approved)				0	0	0	1	0	0	0	0	0	0	0	0	0	0	0	0	0	0	0	0
Plxdc1	57125	symbol	H. sapiens	57125	H. sapiens	PLXDC1	plexin domain containing 1	PLXDC1, also known as plexin domain containing 1, is a human gene that is predicted to play a role in angiogenesis and spinal cord development. It is part of a receptor complex and is involved in the regulation of cell signaling pathways. PLXDC1 has been linked to various diseases, including cancer and neurological disorders. Understanding the function of this gene may provide insights into the d…	PLXDC1 has been implicated in various diseases, including cancer and neurological disorders. In cancer, PLXDC1 has been shown to promote tumor growth and metastasis by enhancing angiogenesis and invasion. Targeting PLXDC1 has been proposed as a potential therapeutic strategy for cancer treatment. In preclinical studies, inhibition of PLXDC1 has been shown to reduce tumor growth and metastasis in …	GO:0021510 spinal cord development;GO:0001525 angiogenesis;GO:0048514 blood vessel morphogenesis		Predicted intracellular proteins			(M5880)NABA ECM AFFILIATED; (M5885)NABA MATRISOME ASSOCIATED; (M5889)NABA MATRISOME		0	0	0	0	0	0	0	0	0	0	0	0	0	0	0	0	0	0	1	0
Plxna4	91584	symbol	H. sapiens	91584	H. sapiens	PLXNA4	plexin A4	PLXNA4, also known as plexin A4, is a human gene that is predicted to enable semaphorin receptor activity and be involved in various processes such as axon guidance, positive regulation of axonogenesis, and regulation of GTPase activity. It is also predicted to act upstream of or within processes related to nervous system development, regulation of axon extension involved in axon guidance, and re…	There is limited information available on the disease implications of PLXNA4. However, some studies have suggested that mutations in this gene may be associated with certain neurological disorders such as autism spectrum disorder and schizophrenia. Targeted drug discovery efforts for PLXNA4 are also limited, but some studies have explored the potential of targeting the semaphorin signaling pathwa…	GO:0021793 chemorepulsion of branchiomotor axon;GO:0021644 vagus nerve morphogenesis;GO:0021784 postganglionic parasympathetic fiber development		Predicted intracellular proteins	Plasma membrane (Approved)		(M5880)NABA ECM AFFILIATED; (M5885)NABA MATRISOME ASSOCIATED; (M5889)NABA MATRISOME		0	1	0	0	0	0	0	0	0	0	0	0	0	0	1	1	0	0	1	1
Ptgir	5739	symbol	H. sapiens	5739	H. sapiens	PTGIR	prostaglandin I2 receptor	PTGIR is a gene that encodes a protein belonging to the G-protein coupled receptor family 1. This protein acts as a receptor for prostacyclin, which is a major product of cyclooxygenase in macrovascular endothelium. Prostacyclin binds to this receptor and causes vasodilation and inhibition of platelet aggregation.	PTGIR has been implicated in various diseases, including pulmonary arterial hypertension (PAH), atherosclerosis, and thrombosis. In PAH, mutations in PTGIR have been identified in some patients, leading to impaired prostacyclin signaling and increased pulmonary vascular resistance. As a result, drugs targeting PTGIR have been developed for the treatment of PAH. One such drug is selexipag, which i…	GO:0010642 negative regulation of platelet-derived growth factor receptor signaling pathway;GO:0010640 regulation of platelet-derived growth factor receptor signaling pathway;GO:0007187 G protein-coupled receptor signaling pathway, coupled to cyclic nucleotide second messenger		Predicted intracellular proteins; FDA approved drug targets:Small molecule drugs; G-protein coupled receptors:GPCRs excl olfactory receptors		Treprostinil; Iloprost; Dinoprost tromethamine; Epoprostenol; Beraprost; Selexipag	(M99)PID TXA2PATHWAY	(M5932)HALLMARK INFLAMMATORY RESPONSE	1	1	0	1	0	0	0	0	0	0	0	0	0	0	0	0	0	0	0	0
Rgl1	23179	symbol	H. sapiens	23179	H. sapiens	RGL1	ral guanine nucleotide dissociation stimulator like 1	RGL1, or ral guanine nucleotide dissociation stimulator like 1, is a human gene that is predicted to play a role in regulating catalytic activity. It is also predicted to be located in the cytosol, which is the fluid inside cells where many cellular processes occur. The function of RGL1 is not yet fully understood, but it is believed to be involved in signaling pathways that regulate cell growth …	There is limited information available on the disease implications of RGL1. However, some studies have suggested that alterations in RGL1 expression may be associated with certain types of cancer, including breast cancer and hepatocellular carcinoma. Targeted drug discovery efforts for RGL1 are also limited, as its function is not yet fully understood. However, some studies have suggested that RG…	GO:0007265 Ras protein signal transduction;GO:0043547 positive regulation of GTPase activity;GO:0007264 small GTPase-mediated signal transduction		Predicted intracellular proteins; RAS pathway related proteins	Golgi apparatus;Nucleoplasm;Vesicles (Approved)				0	0	0	0	0	0	0	0	0	0	0	0	0	0	0	1	0	0	1	0
Scarf1	8578	symbol	H. sapiens	8578	H. sapiens	SCARF1	scavenger receptor class F member 1	SCARF1 is a gene that encodes a scavenger receptor expressed in endothelial cells. It plays a role in regulating the uptake of chemically modified low density lipoproteins, including acetylated low density lipoprotein (Ac-LDL), and may be involved in the development of atherosclerosis. The gene is regulated by the transcription factors ZNF444/EZF-2 and SP1, and alternative splicing results in mul…	There is growing evidence that SCARF1 may play a role in the development of atherosclerosis, a disease characterized by the buildup of plaque in the arteries that can lead to heart attack and stroke. Studies have shown that SCARF1 expression is increased in atherosclerotic lesions, and that genetic variants in the SCARF1 gene are associated with increased risk of coronary artery disease. As a res…	GO:0006707 cholesterol catabolic process;GO:0016127 sterol catabolic process;GO:0048680 positive regulation of axon regeneration		Predicted intracellular proteins	Golgi apparatus (Approved)			(M5932)HALLMARK INFLAMMATORY RESPONSE	0	0	1	0	0	0	0	1	0	0	0	0	0	0	0	0	0	0	0	0
SETDB2	83852	symbol	H. sapiens	83852	H. sapiens	SETDB2	SET domain bifurcated histone lysine methyltransferase 2	SETDB2 is a gene that encodes a protein belonging to a family of histone methyltransferases that contain a methyl-CpG-binding domain (MBD) and a SET domain. The protein is involved in the regulation of chromosome segregation and is recruited to heterochromatin. The gene is commonly deleted in chronic lymphocytic leukemia, and alternative splicing results in multiple transcript variants. There is …	SETDB2 has been implicated in various diseases, including cancer and neurodegenerative disorders. In chronic lymphocytic leukemia (CLL), SETDB2 is frequently deleted, suggesting a potential tumor suppressor role. In neurodegenerative disorders such as Alzheimer's disease, SETDB2 has been shown to regulate the expression of genes involved in synaptic function and neuronal plasticity. Targeted drug…	GO:0090309 positive regulation of DNA methylation-dependent heterochromatin formation;GO:0031453 positive regulation of heterochromatin formation;GO:0120263 positive regulation of heterochromatin organization		Enzymes; ENZYME proteins:Transferases; Predicted intracellular proteins	Nucleoplasm (Approved)				0	0	0	0	0	0	0	0	0	0	0	0	0	0	0	0	0	0	0	0
Shank3	85358	symbol	H. sapiens	85358	H. sapiens	SHANK3	SH3 and multiple ankyrin repeat domains 3	SHANK3 is a gene that belongs to the Shank gene family and encodes for a multidomain scaffold protein found in the postsynaptic density of neurons. This protein plays a crucial role in connecting neurotransmitter receptors, ion channels, and other membrane proteins to the actin cytoskeleton and G-protein-coupled signaling pathways. It also contributes to synapse formation and dendritic spine matu…	SHANK3 mutations have been associated with several neurodevelopmental disorders, including autism spectrum disorder (ASD), schizophrenia type 15, and Phelan-McDermid syndrome. These disorders are characterized by impaired social interaction, communication, and repetitive behaviors. Targeted drug discovery efforts for SHANK3-related disorders are still in the early stages, but several approaches a…	GO:0097117 guanylate kinase-associated protein clustering;GO:1900451 positive regulation of glutamate receptor signaling pathway;GO:0021773 striatal medium spiny neuron differentiation		Human disease related genes:Other congenital disorders:Chromosomal abnormalities; Human disease related genes:Other diseases:Mental and behavioural disorders; Predicted intracellular proteins	Nucleoplasm;Plasma membrane (Approved)		(M82)PID RET PATHWAY		0	0	0	0	0	0	0	0	0	0	0	0	0	0	1	0	0	0	1	0
Siglec1	6614	symbol	H. sapiens	6614	H. sapiens	SIGLEC1	sialic acid binding Ig like lectin 1	SIGLEC1 is a gene that encodes a lectin-like adhesion molecule that binds to glycoconjugate ligands on cell surfaces in a sialic acid-dependent manner. It is a type I transmembrane protein expressed only by a subpopulation of macrophages and is involved in mediating cell-cell interactions. The protein plays an important role in multiple human diseases and bacterial and viral infections, including…	SIGLEC1 has been implicated in various human diseases, including autoimmune diseases, cancer, and infectious diseases. In autoimmune diseases such as rheumatoid arthritis and multiple sclerosis, SIGLEC1 has been shown to play a role in the regulation of immune responses. In cancer, SIGLEC1 expression has been associated with poor prognosis and increased tumor invasion and metastasis. In infectiou…	GO:0075512 clathrin-dependent endocytosis of virus by host cell;GO:0019065 receptor-mediated endocytosis of virus by host cell;GO:0075509 endocytosis involved in viral entry into host cell		CD markers; Predicted intracellular proteins		Beta-D-Glucose; N-acetyl-alpha-neuraminic acid			1	1	0	0	0	0	0	1	0	0	1	0	0	0	0	0	0	0	0	0
Siglec15	284266	symbol	H. sapiens	284266	H. sapiens	SIGLEC15	sialic acid binding Ig like lectin 15	SIGLEC15 is a human gene that encodes for a protein called sialic acid binding Ig like lectin 15. This protein is predicted to play a role in regulating the organization of the actin cytoskeleton, bone resorption, and the development of osteoclasts. It is also predicted to be an integral component of the cell membrane and part of a protein-containing complex. The protein is expected to be active …	There is limited information available on the disease implications of SIGLEC15. However, recent studies have suggested that this gene may play a role in the development of osteoporosis, a condition characterized by low bone density and increased risk of fractures. Targeted drug discovery efforts for SIGLEC15 are currently underway, with a focus on identifying small molecule inhibitors that can mo…	GO:2001204 regulation of osteoclast development;GO:0045124 regulation of bone resorption;GO:0046850 regulation of bone remodeling			Golgi apparatus;Nucleoplasm (Approved)				0	0	0	0	0	0	0	0	0	0	0	0	0	1	0	0	0	1	0	0
Slc15a3	51296	symbol	H. sapiens	51296	H. sapiens	SLC15A3	solute carrier family 15 member 3	SLC15A3 is a human gene that encodes a protein belonging to the solute carrier family 15 member 3. This protein enables the transport of dipeptides across the plasma membrane and is located in an intracellular membrane-bounded organelle. The gene is involved in the import of dipeptides and plays a crucial role in the metabolism of amino acids. The function of SLC15A3 is essential for the proper f…	Mutations in the SLC15A3 gene have been associated with various disorders, including inflammatory bowel disease, autism spectrum disorder, and attention deficit hyperactivity disorder. Targeted drug discovery efforts have focused on developing drugs that can modulate the activity of SLC15A3 and improve amino acid metabolism. One example is the drug L-DOPA, which is used to treat Parkinson's disea…	GO:0015835 peptidoglycan transport;GO:0035442 dipeptide transmembrane transport;GO:0042938 dipeptide transport		Transporters:Electrochemical Potential-driven transporters	Vesicles (Supported)				1	0	1	0	0	0	0	0	0	0	0	0	0	0	0	0	0	0	0	0
Sparcl1	8404	symbol	H. sapiens	8404	H. sapiens	SPARCL1	SPARC like 1	SPARCL1, also known as SPARC-like 1, is a human gene that is predicted to have calcium ion binding activity, collagen binding activity, and extracellular matrix binding activity. It is also predicted to be involved in anatomical structure development and regulation of synapse organization. The gene is located in the extracellular space.	SPARCL1 has been implicated in various diseases, including cancer, cardiovascular disease, and neurological disorders. In cancer, SPARCL1 has been shown to have both tumor-suppressive and tumor-promoting effects, depending on the type of cancer and the stage of the disease. In cardiovascular disease, SPARCL1 has been linked to atherosclerosis and arterial stiffness. In neurological disorders, SPA…	GO:0099560 synaptic membrane adhesion;GO:0098742 cell-cell adhesion via plasma-membrane adhesion molecules;GO:0050808 synapse organization		Cancer-related genes:Candidate cancer biomarkers; Predicted secreted proteins; Predicted intracellular proteins; Transporters:Accessory Factors Involved in Transport			(M3008)NABA ECM GLYCOPROTEINS; (M5884)NABA CORE MATRISOME; (M5889)NABA MATRISOME	(M5905)HALLMARK ADIPOGENESIS; (M5953)HALLMARK KRAS SIGNALING UP	0	0	0	0	0	0	0	1	0	0	0	0	0	0	0	0	0	0	0	0
Tbxas1	6916	symbol	H. sapiens	6916	H. sapiens	TBXAS1	thromboxane A synthase 1	TBXAS1 is a gene that encodes an enzyme belonging to the cytochrome P450 superfamily. This enzyme is responsible for catalyzing the conversion of prostaglandin H2 to thromboxane A2, which is a potent vasoconstrictor and inducer of platelet aggregation. TBXAS1 plays a role in several pathophysiological processes, including hemostasis, cardiovascular disease, and stroke. Although it is a member of …	TBXAS1 has been implicated in several diseases, including cardiovascular disease, stroke, and asthma. Inhibition of TBXAS1 has been explored as a potential therapeutic strategy for these conditions. Several drugs targeting TBXAS1 have been developed, including the antiplatelet drug, dipyridamole, and the thromboxane synthase inhibitor, ozagrel. Dipyridamole is often used in combination with aspir…	GO:0019371 cyclooxygenase pathway;GO:0030002 intracellular monoatomic anion homeostasis;GO:0030644 intracellular chloride ion homeostasis		Enzymes; Human disease related genes:Congenital malformations:Congenital malformations of the musculoskeletal system; Predicted intracellular proteins; ENZYME proteins:Isomerase; ENZYME proteins:Lyases; Disease related genes	Cytosol;Endoplasmic reticulum (Approved)	Sulfasalazine; Ridogrel; Dazoxiben; NM-702			0	0	0	0	0	0	0	0	0	0	0	0	0	0	0	0	0	0	0	0
Tenm3	55714	symbol	H. sapiens	55714	H. sapiens	TENM3	teneurin transmembrane protein 3	TENM3 is a gene that encodes a transmembrane protein that plays a role in regulating neuronal development. Mutations in this gene have been linked to microphthalmia, a condition characterized by abnormally small eyes. The protein encoded by TENM3 is thought to be involved in the development of the visual system and may play a role in the formation of neural circuits. Further research is needed to…	There is limited information available on the disease implications of TENM3 mutations. However, studies have suggested that mutations in this gene may be associated with microphthalmia, a condition characterized by abnormally small eyes. Targeted drug discovery efforts for TENM3 are currently limited, as the function of this gene is not fully understood. There are currently no drugs on the market…	GO:1903385 regulation of homophilic cell adhesion;GO:0007157 heterophilic cell-cell adhesion via plasma membrane cell adhesion molecules;GO:0048593 camera-type eye morphogenesis		Predicted intracellular proteins; Human disease related genes:Congenital malformations:Congenital malformations of eye; Disease related genes	Nucleoplasm (Approved)				0	1	0	0	0	0	0	1	0	0	0	0	0	0	0	0	0	0	0	0
Tenm4	26011	symbol	H. sapiens	26011	H. sapiens	TENM4	teneurin transmembrane protein 4	TENM4 is a gene that encodes for a protein involved in the development of proper neuronal connectivity. Mutations in this gene have been linked to hereditary essential tremor-5, a neurological disorder characterized by involuntary shaking of the hands, head, or voice. The protein produced by TENM4 is a transmembrane protein, meaning it spans the cell membrane and is involved in cell signaling and…	Currently, there are no targeted drug discovery efforts specifically aimed at TENM4 for the treatment of essential tremor-5. However, there are several drugs on the market that are used to treat essential tremor, such as propranolol, primidone, and gabapentin. These drugs work by targeting different pathways involved in the regulation of neuronal activity and can help reduce the severity of tremo…	GO:0060912 cardiac cell fate specification;GO:2000543 positive regulation of gastrulation;GO:0032289 central nervous system myelin formation		Human disease related genes:Nervous system diseases:Other nervous and sensory system diseases; Predicted intracellular proteins; Disease related genes					0	0	0	0	0	0	0	1	0	0	0	0	1	0	1	0	0	0	1	0
Tlr2	7097	symbol	H. sapiens	7097	H. sapiens	TLR2	toll like receptor 2	TLR2 is a human gene that encodes a protein belonging to the Toll-like receptor (TLR) family. TLRs play a crucial role in recognizing pathogens and activating innate immunity. TLR2 is a cell-surface protein that can form heterodimers with other TLR family members to recognize pathogen-associated molecular patterns (PAMPs). Activation of TLRs by PAMPs leads to an up-regulation of signaling pathway…	TLR2 has been implicated in the pathogenesis of several autoimmune diseases, including rheumatoid arthritis, systemic lupus erythematosus, and multiple sclerosis. Targeting TLR2 has been explored as a potential therapeutic strategy for these diseases. Several drugs targeting TLR2 are currently in preclinical and clinical development, including small molecule inhibitors and monoclonal antibodies. …	GO:0038124 toll-like receptor TLR6:TLR2 signaling pathway;GO:0042495 detection of triacyl bacterial lipopeptide;GO:0042496 detection of diacyl bacterial lipopeptide		Transporters:Accessory Factors Involved in Transport; Human disease related genes:Immune system diseases:Allergies and autoimmune diseases; CD markers; Predicted intracellular proteins; FDA approved drug targets:Biotech drugs; FDA approved drug targets:Small molecule drugs; Human disease related genes:Skin diseases:Skin and soft tissue diseases	Mitochondria;Nucleoplasm (Supported)	Lyme disease vaccine (recombinant OspA); Adapalene; S-(Dimethylarsenic)Cysteine; Golotimod; Tuberculin purified protein derivative	(M264)PID TOLL ENDOGENOUS PATHWAY	(M5897)HALLMARK IL6 JAK STAT3 SIGNALING; (M5890)HALLMARK TNFA SIGNALING VIA NFKB; (M5932)HALLMARK INFLAMMATORY RESPONSE	1	1	1	1	1	1	1	0	1	1	1	1	1	0	1	0	0	0	1	1
Tnf	7124	symbol	H. sapiens	7124	H. sapiens	TNF	tumor necrosis factor	TNF (tumor necrosis factor) is a gene that encodes a proinflammatory cytokine that belongs to the TNF superfamily. It is mainly secreted by macrophages and functions through its receptors TNFRSF1A/TNFR1 and TNFRSF1B/TNFBR. TNF is involved in regulating various biological processes such as cell proliferation, differentiation, apoptosis, lipid metabolism, and coagulation. It has been implicated in …	TNF has been implicated in several diseases, and targeting this cytokine has been a successful strategy for drug discovery. TNF inhibitors, such as infliximab, adalimumab, and etanercept, have been approved for the treatment of autoimmune diseases such as rheumatoid arthritis, psoriasis, and Crohn's disease. These drugs work by binding to TNF and preventing its interaction with its receptors, the…	GO:0045994 positive regulation of translational initiation by iron;GO:0061048 negative regulation of branching involved in lung morphogenesis;GO:0140460 response to Gram-negative bacterium		Predicted secreted proteins; Human disease related genes:Immune system diseases:Allergies and autoimmune diseases; Predicted intracellular proteins; Cancer-related genes:Candidate cancer biomarkers; FDA approved drug targets:Biotech drugs; Cancer-related genes:Mutated cancer genes; FDA approved drug targets:Small molecule drugs; Candidate cardiovascular disease genes; Disease related genes		Etanercept; Adalimumab; Infliximab; Chloroquine; Epinephrine; Pseudoephedrine; Thalidomide; Glucosamine; Clenbuterol; Pranlukast; Amrinone; Afelimomab; YSIL6; SD118; PN0621; OMS-103HP; Talmapimod; VX-702; Atiprimod; CRx-139; CYT007-TNFQb; Andrographolide; Ethyl pyruvate; AME-527; PR-104; Plinabulin; Dexanabinol; Onercept; Golimumab; Certolizumab pegol; Pomalidomide; Polaprezinc; Foreskin fibrobla…	(M11736)SA MMP CYTOKINE CONNECTION; (M267)PID ANTHRAX PATHWAY; (M37)PID NFKAPPAB CANONICAL PATHWAY	(M5897)HALLMARK IL6 JAK STAT3 SIGNALING; (M5902)HALLMARK APOPTOSIS; (M5890)HALLMARK TNFA SIGNALING VIA NFKB	1	1	1	1	1	1	1	1	1	1	0	1	1	1	1	1	1	0	1	1
TF	7018	symbol	H. sapiens	7018	H. sapiens	TF	transferrin	The human gene TF encodes a glycoprotein that weighs approximately 76.5 kDa. It was created through an ancient gene duplication event that resulted in two homologous domains, each of which can bind one ion of ferric iron. The protein's main function is to transport iron from the intestine, reticuloendothelial system, and liver parenchymal cells to all proliferating cells in the body. Additionally…	Mutations in the TF gene have been associated with hereditary hemochromatosis, a genetic disorder characterized by excessive iron absorption and deposition in various organs, leading to organ damage and dysfunction. Targeted drug discovery efforts have focused on developing iron chelators, which bind to excess iron in the body and facilitate its excretion. One example of a successful drug on the …	GO:0071281 cellular response to iron ion;GO:0034756 regulation of iron ion transport;GO:0045780 positive regulation of bone resorption		Predicted secreted proteins; Human disease related genes:Cardiovascular diseases:Hematologic diseases; Predicted intracellular proteins; Cancer-related genes:Candidate cancer biomarkers; Disease related genes		Cisplatin; Isoflurophate; Aluminium; Iron; Zinc; Manganese; Copper; Dichlorvos; Zinc acetate; Ferrous gluconate; Ferrous succinate; Ferrous ascorbate; Ferrous fumarate; Ferrous glycine sulfate; Aluminium phosphate; Aluminum acetate; Zinc chloride; Zinc sulfate, unspecified form	(M62)PID EPHB FWD PATHWAY; (M255)PID HIF1 TFPATHWAY	(M5946)HALLMARK COAGULATION	0	0	1	1	1	1	0	0	0	0	0	1	1	0	0	0	1	1	1	0
Tspan32	10077	symbol	H. sapiens	10077	H. sapiens	TSPAN32	tetraspanin 32	TSPAN32 is a gene that belongs to the tetraspanin superfamily and is located in the imprinted gene domain of chromosome 11p15.5, which is an important tumor-suppressor gene region. This gene, along with the tumor-suppressing subchromosomal transferable fragment 4, escapes imprinting. Alterations in this region have been associated with various cancers and syndromes, including Beckwith-Wiedemann s…	There is limited information available on the disease implications and targeted drug discovery efforts for TSPAN32. However, as mentioned earlier, alterations in the chromosome 11p15.5 region, where TSPAN32 is located, have been associated with various cancers and syndromes. Therefore, TSPAN32 may be a potential target for drug discovery efforts in these diseases. Currently, there are no drugs on…	GO:0030886 negative regulation of myeloid dendritic cell activation;GO:0030885 regulation of myeloid dendritic cell activation;GO:0042832 defense response to protozoan			Nucleoplasm (Approved)				0	1	1	0	1	0	0	1	0	0	0	0	0	0	0	0	0	0	0	0
Was	7454	symbol	H. sapiens	7454	H. sapiens	WAS	WASP actin nucleation promoting factor	The WAS gene, also known as Wiskott-Aldrich syndrome protein, is involved in transmitting signals from cell surface receptors to the actin cytoskeleton. It is a cytoplasmic protein expressed exclusively in hematopoietic cells and is regulated by various stimuli and interacts with multiple proteins. Mutations in the WAS gene cause Wiskott-Aldrich syndrome, a rare X-linked recessive disease charact…	Wiskott-Aldrich syndrome (WAS) is a rare X-linked recessive disease caused by mutations in the WAS gene. The disease is characterized by immune dysregulation, eczema, and microthrombocytopenia, which can lead to bleeding disorders and an increased risk of infections and malignancies. There is currently no cure for WAS, and treatment options are limited to supportive care and hematopoietic stem ce…	GO:0002625 regulation of T cell antigen processing and presentation;GO:0032488 Cdc42 protein signal transduction;GO:0002577 regulation of antigen processing and presentation		Human disease related genes:Immune system diseases:Primary immunodeficiency; Human disease related genes:Cardiovascular diseases:Hematologic diseases; Predicted intracellular proteins; Cancer-related genes; Disease related genes	Plasma membrane (Approved); Additional: Cytosol	(S)-wiskostatin	(M34)PID TCR PATHWAY	(M5921)HALLMARK COMPLEMENT; (M5950)HALLMARK ALLOGRAFT REJECTION	1	1	1	0	1	1	0	0	1	0	1	0	0	0	0	0	0	0	1	0
Mab21L4	79919	symbol	H. sapiens	79919	H. sapiens	MAB21L4	mab-21 like 4	MAB21L4 is a human gene that encodes for a protein called mab-21 like 4. This protein is involved in the development and maintenance of various tissues and organs in the body, including the brain, eyes, and reproductive system. Studies have shown that mutations in the MAB21L4 gene can lead to developmental disorders such as microphthalmia (small eyes) and coloboma (a gap or hole in the eye). Addi…	There is limited information available on the disease implications and targeted drug discovery efforts for MAB21L4. However, studies have suggested that the protein may play a role in cancer development and progression, particularly in breast cancer. Targeting MAB21L4 could potentially be a therapeutic strategy for treating breast cancer. Currently, there are no drugs on the market that specifica…			Predicted intracellular proteins	Golgi apparatus;Nucleoplasm (Approved)				0	0	0	0	0	0	0	0	0	0	0	0	0	0	0	0	0	0	0	0
Alpl	249	symbol	H. sapiens	249	H. sapiens	ALPL	alkaline phosphatase, biomineralization associated	ALPL is a gene that encodes a type of alkaline phosphatase, which is a family of proteins that play a role in bone mineralization. There are four different types of alkaline phosphatases, including the tissue-nonspecific form encoded by ALPL. This enzyme is glycosylated and membrane-bound, and is not expressed in any particular tissue. Alternative splicing of the gene results in multiple transcri…	Hypophosphatasia is a rare genetic disorder caused by mutations in the ALPL gene, resulting in low levels of alkaline phosphatase activity. This leads to impaired bone mineralization, causing skeletal abnormalities, dental problems, and muscle weakness. There is currently no cure for hypophosphatasia, and treatment is mainly supportive, focusing on managing symptoms and preventing complications. …	GO:0034516 response to vitamin B6;GO:0140651 futile creatine cycle;GO:0042822 pyridoxal phosphate metabolic process		Enzymes; Potential drug targets; Human disease related genes:Congenital disorders of metabolism:Congenital disorders of cofactor/vitamin metabolism; Predicted intracellular proteins; Cancer-related genes:Candidate cancer biomarkers; ENZYME proteins:Hydrolases; Disease related genes	Cytosol (Approved)	Mersalyl			0	0	0	1	0	1	1	0	0	0	0	0	1	0	0	0	0	0	0	0
Bcam	4059	symbol	H. sapiens	4059	H. sapiens	BCAM	basal cell adhesion molecule (Lutheran blood group)	The BCAM gene encodes the Lutheran blood group glycoprotein, which is a receptor for the extracellular matrix protein laminin. It contains five extracellular immunoglobulin domains, a single transmembrane domain, and a short cytoplasmic tail. The protein may play a role in epithelial cell cancer and in vaso-occlusion of red blood cells in sickle cell disease. Polymorphisms in this gene define som…	The BCAM gene has been implicated in various diseases, including cancer and sickle cell disease. In cancer, the Lutheran blood group glycoprotein has been shown to be overexpressed in several types of epithelial cancers, including breast, ovarian, and lung cancers. This overexpression has been associated with increased tumor growth, invasion, and metastasis. In sickle cell disease, the Lutheran b…	GO:0007160 cell-matrix adhesion;GO:0031589 cell-substrate adhesion;GO:0007155 cell adhesion		CD markers; Predicted intracellular proteins; Blood group antigen proteins	Nucleoli fibrillar center (Approved)			(M5898)HALLMARK DNA REPAIR; (M5945)HALLMARK HEME METABOLISM	0	0	0	0	0	0	0	0	0	0	0	0	0	0	0	0	0	0	0	0
C1qtnf4	114900	symbol	H. sapiens	114900	H. sapiens	C1QTNF4	C1q and TNF related 4	C1QTNF4 is a human gene that is predicted to have cytokine activity. It is involved in positive regulation of cytokine production and signal transduction. The gene is located in the extracellular space.	There is limited information available on the disease implications of C1QTNF4. However, some studies have suggested that it may play a role in the pathogenesis of certain autoimmune diseases, such as rheumatoid arthritis and systemic lupus erythematosus. Targeted drug discovery efforts for C1QTNF4 are still in the early stages, but there is potential for the development of novel therapies that ta…	GO:0070105 positive regulation of interleukin-6-mediated signaling pathway;GO:0070103 regulation of interleukin-6-mediated signaling pathway;GO:0001961 positive regulation of cytokine-mediated signaling pathway		Predicted secreted proteins	Golgi apparatus;Vesicles (Uncertain)		(M5880)NABA ECM AFFILIATED; (M5885)NABA MATRISOME ASSOCIATED; (M5889)NABA MATRISOME		1	0	1	0	0	0	1	0	0	1	0	0	0	0	0	0	0	0	0	0
Chmp4c	92421	symbol	H. sapiens	92421	H. sapiens	CHMP4C	charged multivesicular body protein 4C	CHMP4C is a gene that belongs to the CHMP family of chromatin-modifying proteins. These proteins are involved in the degradation of surface receptor proteins and the formation of endocytic multivesicular bodies (MVBs) as part of the ESCRT-III complex. CHMP4C has both nuclear and cytoplasmic/vesicular distributions and is involved in regulating cell cycle progression. Dysfunction of CHMP4C has bee…	Dysfunction of CHMP4C has been linked to various diseases, including cancer and neurodegenerative disorders. In cancer, CHMP4C has been found to be overexpressed in several types of tumors, including breast, lung, and ovarian cancers, and is associated with poor prognosis. Targeting CHMP4C has been explored as a potential therapeutic strategy for cancer treatment. In neurodegenerative disorders, …	GO:0044878 mitotic cytokinesis checkpoint signaling;GO:0090611 ubiquitin-independent protein catabolic process via the multivesicular body sorting pathway;GO:0009838 abscission		Predicted intracellular proteins	Cytokinetic bridge;Microtubules (Approved)				0	0	0	0	0	1	0	0	0	0	0	0	0	0	0	0	0	0	0	0
Cntfr	1271	symbol	H. sapiens	1271	H. sapiens	CNTFR	ciliary neurotrophic factor receptor	CNTFR is a gene that encodes a protein that is a component of a receptor for ciliary neurotrophic factor. This receptor plays a crucial role in the survival, differentiation, and gene expression of neuronal cells. When ciliary neurotrophic factor binds to the encoded protein, it recruits other components of the receptor, facilitating signal transduction. Variations in this gene, specifically sing…	There is limited information available on the disease implications of CNTFR gene variations. However, some studies have suggested that certain single nucleotide polymorphisms in this gene may be associated with differences in muscle strength and early onset of eating disorders. Targeted drug discovery efforts for CNTFR have focused on developing drugs that can modulate the activity of the recepto…	GO:0070120 ciliary neurotrophic factor-mediated signaling pathway;GO:0003360 brainstem development;GO:2000672 negative regulation of motor neuron apoptotic process		Predicted intracellular proteins; Transporters:Accessory Factors Involved in Transport				(M5919)HALLMARK HEDGEHOG SIGNALING; (M5897)HALLMARK IL6 JAK STAT3 SIGNALING; (M5956)HALLMARK KRAS SIGNALING DN	0	0	0	0	0	0	0	0	1	0	0	0	0	0	0	0	0	0	0	0
Col4a4	1286	symbol	H. sapiens	1286	H. sapiens	COL4A4	collagen type IV alpha 4 chain	COL4A4 is a gene that encodes one of the six subunits of type IV collagen, which is the main structural component of basement membranes. This particular collagen IV subunit is only found in a subset of basement membranes. The gene is organized in a head-to-head conformation with another type IV collagen gene, and mutations in this gene are associated with type II autosomal recessive Alport syndro…	Mutations in the COL4A4 gene are associated with Alport syndrome, a genetic disorder that affects the kidneys, ears, and eyes. Alport syndrome is characterized by progressive kidney disease, hearing loss, and eye abnormalities. There is currently no cure for Alport syndrome, and treatment is focused on managing symptoms and slowing the progression of kidney disease. Targeted drug discovery effort…	GO:0032836 glomerular basement membrane development;GO:0032835 glomerulus development;GO:0072006 nephron development		Predicted secreted proteins; Human disease related genes:Urinary system diseases:Kidney diseases; Predicted intracellular proteins; Cancer-related genes:Candidate cancer biomarkers; Human disease related genes:Congenital malformations:Other congenital malformations; Disease related genes		TRC093	(M5887)NABA BASEMENT MEMBRANES; (M53)PID INTEGRIN3 PATHWAY; (M3005)NABA COLLAGENS		0	0	0	0	0	1	0	0	0	0	0	0	1	0	0	0	0	0	0	0
Cyp2e1	1571	symbol	H. sapiens	1571	H. sapiens	CYP2E1	cytochrome P450 family 2 subfamily E member 1	CYP2E1 is a gene that belongs to the cytochrome P450 family of enzymes. These enzymes are involved in drug metabolism, cholesterol synthesis, and lipid synthesis. CYP2E1 is found in the endoplasmic reticulum and is induced by ethanol, diabetes, and starvation. It metabolizes both endogenous and exogenous substrates, including ethanol, benzene, and nitrosamines found in cigarette smoke. Due to its…	CYP2E1 has been implicated in several diseases, including alcoholic liver disease, non-alcoholic fatty liver disease, and diabetes. In alcoholic liver disease, CYP2E1 is responsible for the production of reactive oxygen species, which can lead to liver damage. In non-alcoholic fatty liver disease, CYP2E1 is upregulated and contributes to the development of liver inflammation and fibrosis. In diab…	GO:0018885 carbon tetrachloride metabolic process;GO:0042197 halogenated hydrocarbon metabolic process;GO:0018910 benzene metabolic process		Cancer-related genes:Candidate cancer biomarkers; Enzymes; Predicted intracellular proteins; ENZYME proteins:Oxidoreductases	Endoplasmic reticulum;Mitochondria (Approved)	Diacerein		(M5934)HALLMARK XENOBIOTIC METABOLISM	0	0	0	1	0	0	0	0	0	0	0	0	0	0	0	0	0	0	0	0
Faah	2166	symbol	H. sapiens	2166	H. sapiens	FAAH	fatty acid amide hydrolase	The FAAH gene encodes a protein that breaks down various fatty acid amides, including anandamide and oleamide, which are involved in neuromodulation.	The FAAH gene has been implicated in several diseases, including anxiety disorders, depression, and pain disorders. Inhibition of FAAH activity has been explored as a potential therapeutic strategy for these conditions, as it can increase levels of endocannabinoids such as anandamide, which have been shown to have anti-anxiety, antidepressant, and analgesic effects. Several FAAH inhibitors have b…	GO:0052651 monoacylglycerol catabolic process;GO:0046462 monoacylglycerol metabolic process;GO:0046461 neutral lipid catabolic process		Enzymes; ENZYME proteins:Hydrolases	Cytosol (Approved)	Thiopental; Methoxy arachidonyl fluorophosphonate; 1-Dodecanol; 4-(quinolin-3-ylmethyl)piperidine-1-carboxylic acid; 4-(3-{[5-(trifluoromethyl)pyridin-2-yl]oxy}benzyl)piperidine-1-carboxylic acid; Fostamatinib; Medical Cannabis; Nabiximols			0	0	0	0	0	0	0	0	0	0	0	0	0	0	0	0	0	0	0	0
Fndc4	64838	symbol	H. sapiens	64838	H. sapiens	FNDC4	fibronectin type III domain containing 4	FNDC4 is a human gene that is involved in responding to transforming growth factor beta. It is predicted to be located in the endoplasmic reticulum and extracellular space, and to be active in the extracellular region and plasma membrane. This information is provided by the Alliance of Genome Resources as of April 2022.	There is limited information available on the disease implications of FNDC4. However, recent studies have suggested that FNDC4 may play a role in metabolic disorders such as obesity and type 2 diabetes. In particular, FNDC4 has been shown to be involved in regulating energy expenditure and glucose metabolism in skeletal muscle. As such, there is growing interest in targeting FNDC4 as a potential …	GO:0071559 response to transforming growth factor beta;GO:0050728 negative regulation of inflammatory response;GO:0031348 negative regulation of defense response			Nucleoplasm (Approved); Additional: Aggresome;Cytosol				0	0	0	0	0	0	0	0	0	1	0	1	0	0	0	0	0	0	0	0
Hist1h2ag	8969	gene_synonym	H. sapiens	8969	H. sapiens	H2AC11	H2A clustered histone 11	H2AC11 is a gene that encodes a replication-dependent histone, which is a member of the histone H2A family. Histones are nuclear proteins that are responsible for the nucleosome structure of the chromosomal fiber in eukaryotes. The gene is intronless and is found in the histone microcluster on chromosome 6p21.33. Transcripts from this gene lack polyA tails but instead contain a palindromic termin…	There is limited information available on the disease implications of H2AC11. However, research has shown that mutations in other histone genes can lead to various diseases, including cancer and developmental disorders. Targeted drug discovery efforts for histone genes have focused on developing inhibitors that target histone-modifying enzymes, such as histone deacetylases (HDACs) and histone met…	GO:0070828 heterochromatin organization;GO:0006338 chromatin remodeling;GO:0006325 chromatin organization		Predicted intracellular proteins	Nucleoplasm (Supported)				0	0	1	0	0	1	0	0	0	0	0	0	0	0	0	0	0	0	0	0
Mmp15	4324	symbol	H. sapiens	4324	H. sapiens	MMP15	matrix metallopeptidase 15	MMP15, also known as matrix metallopeptidase 15, is a gene that belongs to the peptidase M10 family and membrane-type subfamily of matrix metalloproteinases. These proteins are involved in breaking down the extracellular matrix in various physiological processes, including embryonic development, tissue remodeling, and reproduction. However, they are also implicated in disease processes such as ar…	MMP15 has been implicated in various diseases, including cancer, arthritis, and cardiovascular disease. In cancer, MMP15 has been shown to promote tumor growth, invasion, and metastasis by degrading the extracellular matrix and facilitating tumor cell migration. As a result, MMP15 has been identified as a potential therapeutic target for cancer treatment. Several drug discovery efforts have focus…	GO:0030574 collagen catabolic process;GO:0022617 extracellular matrix disassembly;GO:0035987 endodermal cell differentiation		Cancer-related genes:Candidate cancer biomarkers; Enzymes; Peptidases:Metallopeptidases; Predicted intracellular proteins	Cytosol;Plasma membrane (Approved); Additional: Nucleoplasm	Marimastat	(M3468)NABA ECM REGULATORS; (M5885)NABA MATRISOME ASSOCIATED; (M5889)NABA MATRISOME	(M5946)HALLMARK COAGULATION; (M5921)HALLMARK COMPLEMENT	0	0	0	0	0	0	0	0	0	0	0	0	0	0	0	0	0	0	0	0
Palm3	342979	symbol	H. sapiens	342979	H. sapiens	PALM3	paralemmin 3	PALM3, also known as paralemmin 3, is a human gene that is predicted to have ATP binding activity. It is involved in various biological processes such as the Toll signaling pathway, negative regulation of cytokine-mediated signaling pathway, and response to lipopolysaccharide. PALM3 is predicted to be located in both the cytoplasm and plasma membrane.	There is limited information available on the disease implications of PALM3. However, recent studies have suggested that PALM3 may play a role in the development and progression of certain types of cancer, including breast cancer and hepatocellular carcinoma. Targeted drug discovery efforts for PALM3 are currently underway, with a focus on identifying small molecule inhibitors that can selectivel…	GO:0008063 Toll signaling pathway;GO:0001960 negative regulation of cytokine-mediated signaling pathway;GO:0060761 negative regulation of response to cytokine stimulus		Predicted intracellular proteins	Nuclear bodies;Nucleoplasm (Approved); Additional: Plasma membrane				0	0	0	1	0	0	0	0	0	1	0	0	0	0	0	0	0	0	0	0
Park2	5071	gene_synonym	H. sapiens	5071	H. sapiens	PRKN	parkin RBR E3 ubiquitin protein ligase	The PRKN gene encodes a protein called parkin RBR E3 ubiquitin protein ligase, which is a component of a complex that targets proteins for degradation by the proteasome. The exact function of this gene is not fully understood, but mutations in PRKN have been linked to Parkinson's disease and autosomal recessive juvenile Parkinson's disease. Alternative splicing of the gene produces multiple isofo…	Mutations in the PRKN gene have been linked to Parkinson's disease, a neurodegenerative disorder characterized by the loss of dopaminergic neurons in the substantia nigra region of the brain. The loss of these neurons leads to a decrease in dopamine levels, resulting in motor symptoms such as tremors, rigidity, and bradykinesia. Targeted drug discovery efforts have focused on developing drugs tha…	GO:1904049 negative regulation of spontaneous neurotransmitter secretion;GO:0140251 regulation protein catabolic process at presynapse;GO:1902283 negative regulation of primary amine oxidase activity		Enzymes; Transporters:Accessory Factors Involved in Transport; Potential drug targets; ENZYME proteins:Transferases; Predicted intracellular proteins; Human disease related genes:Cancers:Cancers of the breast and female genital organs; Human disease related genes:Nervous system diseases:Neurodegenerative diseases; Disease related genes	Nuclear speckles (Supported); Additional: Cytosol		(M275)PID ALPHA SYNUCLEIN PATHWAY	(M5956)HALLMARK KRAS SIGNALING DN	0	0	1	0	1	1	1	0	0	1	1	0	1	0	0	1	1	0	0	0
Pax8	7849	symbol	H. sapiens	7849	H. sapiens	PAX8	paired box 8	PAX8 is a gene that belongs to the paired box (PAX) family of transcription factors. It encodes a nuclear protein that plays a crucial role in the development of thyroid follicular cells and the expression of thyroid-specific genes. The protein contains a paired box domain, an octapeptide, and a paired-type homeodomain. Mutations in the PAX8 gene have been linked to thyroid dysgenesis, thyroid fo…	Mutations in the PAX8 gene have been linked to various thyroid diseases, including thyroid dysgenesis, thyroid follicular carcinomas, and atypical follicular thyroid adenomas. Targeted drug discovery efforts have focused on developing drugs that can inhibit the activity of PAX8 and its downstream targets, which could potentially be used to treat these diseases. One example of a successful drug ta…	GO:2000612 regulation of thyroid-stimulating hormone secretion;GO:0038194 thyroid-stimulating hormone signaling pathway;GO:0039003 pronephric field specification		Human disease related genes:Cancers:Cancers of endocrine organs; Predicted intracellular proteins; Cancer-related genes:Candidate cancer biomarkers; Transcription factors:Helix-turn-helix domains; Human disease related genes:Endocrine and metabolic diseases:Thyroid gland diseases; Disease related genes	Nucleoplasm (Enhanced)				0	0	0	0	0	0	0	0	0	0	0	0	0	0	0	0	0	0	0	0
Phactr2	9749	symbol	H. sapiens	9749	H. sapiens	PHACTR2	phosphatase and actin regulator 2	PHACTR2 is a human gene that is predicted to have actin binding activity and be involved in actin cytoskeleton organization. It is also predicted to be located in the plasma membrane and platelet alpha granule membrane. This gene has been implicated in Parkinson's disease and multiple sclerosis, and is a biomarker of Alzheimer's disease.	PHACTR2 has been implicated in several neurological disorders, including Parkinson's disease, multiple sclerosis, and Alzheimer's disease. In Parkinson's disease, PHACTR2 has been identified as a potential therapeutic target due to its involvement in the regulation of dopamine release. In multiple sclerosis, PHACTR2 has been found to be associated with disease severity and progression. Additional…	GO:0030036 actin cytoskeleton organization;GO:0030029 actin filament-based process;GO:0007010 cytoskeleton organization		Predicted intracellular proteins	Golgi apparatus (Approved); Additional: Plasma membrane				0	0	0	0	0	0	0	0	0	0	0	0	0	0	0	0	0	0	0	0
Ptcra	171558	symbol	H. sapiens	171558	H. sapiens	PTCRA	pre T cell antigen receptor alpha	PTCRA is a gene that encodes a protein found in immature T-cells. This protein, along with TCRB and CD3 complex, forms the pre-T-cell receptor complex, which plays a crucial role in regulating early T-cell development. The gene has four different transcript variants that encode different isoforms of the protein.	PTCRA has been implicated in various diseases, including leukemia, lymphoma, and autoimmune disorders. In leukemia and lymphoma, PTCRA expression is often upregulated, and targeting PTCRA has been explored as a potential therapeutic strategy. In autoimmune disorders, PTCRA has been found to be involved in the regulation of T-cell activation and differentiation, and targeting PTCRA may help to mod…	GO:0070244 negative regulation of thymocyte apoptotic process;GO:0070243 regulation of thymocyte apoptotic process;GO:0070233 negative regulation of T cell apoptotic process					(M17)PID NOTCH PATHWAY; (M195)PID CMYB PATHWAY		0	0	0	0	0	0	0	0	0	0	0	0	1	0	0	0	0	0	0	0
Ptprf	5792	symbol	H. sapiens	5792	H. sapiens	PTPRF	protein tyrosine phosphatase receptor type F	PTPRF is a gene that encodes a protein tyrosine phosphatase (PTP) that regulates various cellular processes, including cell growth, differentiation, and oncogenic transformation. It is a receptor-type PTP with an extracellular region, a single transmembrane region, and two intracytoplasmic catalytic domains. The extracellular region contains three Ig-like domains and nine non-Ig like domains simi…	PTPRF has been implicated in various diseases, including cancer, diabetes, and neurological disorders. In cancer, PTPRF has been shown to act as a tumor suppressor, and its loss or inactivation has been associated with tumor progression and poor prognosis in several types of cancer, including breast, lung, and colon cancer. Targeted drug discovery efforts have focused on developing small molecule…	GO:0007185 transmembrane receptor protein tyrosine phosphatase signaling pathway;GO:1900121 negative regulation of receptor binding;GO:1900120 regulation of receptor binding		Enzymes; Disease related genes; Predicted intracellular proteins; ENZYME proteins:Hydrolases; Potential drug targets	Golgi apparatus (Approved)				0	0	0	0	0	0	0	1	0	0	1	0	0	0	0	1	0	0	0	0
Rab38	23682	symbol	H. sapiens	23682	H. sapiens	RAB38	RAB38, member RAS oncogene family	RAB38 is a human gene that belongs to the RAS oncogene family. It plays a role in various cellular processes, including endosome to melanosome transport, melanosome assembly, and phagosome acidification. RAB38 is located in different cellular components, such as cytoplasmic vesicles, lysosomes, and mitochondria-associated endoplasmic reticulum membranes. It enables several functions, including AP…	Mutations in the RAB38 gene have been associated with several diseases, including Hermansky-Pudlak syndrome (HPS), a rare genetic disorder characterized by oculocutaneous albinism, bleeding diathesis, and pulmonary fibrosis. HPS is caused by mutations in genes involved in the biogenesis of lysosome-related organelles, including melanosomes, platelet dense granules, and lysosome-related organelles…	GO:0150173 positive regulation of phosphatidylcholine metabolic process;GO:2001247 positive regulation of phosphatidylcholine biosynthetic process;GO:2001245 regulation of phosphatidylcholine biosynthetic process		Predicted intracellular proteins	Mitochondria;Nuclear bodies (Uncertain)		(M236)PID DELTA NP63 PATHWAY		0	0	0	0	0	0	0	0	0	0	0	0	0	0	0	0	1	0	0	0
Sorbs2	8470	symbol	H. sapiens	8470	H. sapiens	SORBS2	sorbin and SH3 domain containing 2	SORBS2 is a human gene that encodes the sorbin and SH3 domain containing 2 protein. This protein has three C-terminal SH3 domains and an N-terminal sorbin homology domain that interacts with lipid raft proteins. It is believed to function as an adapter protein to assemble signaling complexes in stress fibers and may be a link between Abl family kinases and the actin cytoskeleton. SORBS2 is found …	SORBS2 has been implicated in several diseases, including cancer, cardiovascular disease, and diabetes. In cancer, SORBS2 has been shown to act as a tumor suppressor, and its downregulation has been associated with poor prognosis in several types of cancer, including breast, lung, and gastric cancer. In cardiovascular disease, SORBS2 has been linked to the regulation of cardiac hypertrophy and fi…	GO:0003298 physiological muscle hypertrophy;GO:0003301 physiological cardiac muscle hypertrophy;GO:0061049 cell growth involved in cardiac muscle cell development		Predicted intracellular proteins				(M5893)HALLMARK MITOTIC SPINDLE	0	0	0	0	0	0	0	0	0	0	0	0	0	0	0	0	0	0	0	0
Sox11	6664	symbol	H. sapiens	6664	H. sapiens	SOX11	SRY-box transcription factor 11	SOX11 is a gene that belongs to the SOX family of transcription factors. It plays a crucial role in embryonic development and cell fate determination. The protein encoded by this gene may act as a transcriptional regulator by forming a complex with other proteins. It is involved in the development of the nervous system and may also play a role in tumorigenesis. This gene does not contain any intr…	SOX11 has been implicated in various diseases, including cancer and neurodevelopmental disorders. In cancer, SOX11 has been found to be overexpressed in several types of tumors, including mantle cell lymphoma, glioblastoma, and breast cancer. Targeting SOX11 has been explored as a potential therapeutic strategy for these cancers. For example, a small molecule inhibitor of SOX11 has been developed…	GO:0061386 closure of optic fissure;GO:2001109 regulation of lens epithelial cell proliferation;GO:2001111 positive regulation of lens epithelial cell proliferation		Predicted intracellular proteins; Transcription factors:Other all-alpha-helical DNA-binding domains; Human disease related genes:Other diseases:Mental and behavioural disorders; Human disease related genes:Congenital malformations:Other congenital malformations; Disease related genes	Nucleoplasm (Supported); Additional: Plasma membrane				0	1	0	0	0	0	0	0	0	0	0	0	0	0	1	1	0	0	0	0
Tmem54	113452	symbol	H. sapiens	113452	H. sapiens	TMEM54	transmembrane protein 54	TMEM54 is a human gene that is predicted to be an integral component of the membrane. It encodes for a transmembrane protein, which means that it spans across the cell membrane and is involved in various cellular processes. However, the exact function of TMEM54 is not yet fully understood. The gene is located on chromosome 17 and mutations in TMEM54 have been associated with certain types of canc…	There is limited information available on the disease implications of TMEM54 mutations. However, some studies have suggested that mutations in this gene may be associated with certain types of cancer, including breast and ovarian cancer. Targeted drug discovery efforts for TMEM54 are currently limited due to the lack of understanding of its exact function in cellular processes. There are currentl…	GO:0008150 biological_process			Vesicles (Approved)				0	0	0	0	0	0	0	0	0	0	0	0	0	0	0	0	0	0	0	0
Tspan7	7102	symbol	H. sapiens	7102	H. sapiens	TSPAN7	tetraspanin 7	TSPAN7, also known as tetraspanin 7, is a cell surface glycoprotein that belongs to the transmembrane 4 superfamily or tetraspanin family. It contains four hydrophobic domains and is involved in signal transduction events that regulate cell development, activation, growth, and motility. TSPAN7 is known to complex with integrins and may play a role in controlling neurite outgrowth. Mutations in th…	Mutations in the TSPAN7 gene have been associated with X-linked intellectual disability (XLID) and neuropsychiatric diseases such as Huntington's chorea, fragile X syndrome, and myotonic dystrophy. Targeted drug discovery efforts for TSPAN7 are still in the early stages, but there is potential for developing drugs that target TSPAN7 complexes with integrins to regulate cell growth and motility. O…			Disease related genes; Transporters:Accessory Factors Involved in Transport; CD markers; Human disease related genes:Other diseases:Mental and behavioural disorders; Potential drug targets				(M5953)HALLMARK KRAS SIGNALING UP	0	0	0	0	0	0	0	0	0	0	0	0	0	0	0	0	0	0	0	0

## Sheet: Enrichment
GroupID	Category	Term	Description	LogP	Log(q-value)	Genes	Symbols	InTerm_InList
1_Summary	GO Biological Processes	GO:0001819	positive regulation of cytokine production	-13.5806	-9.23574	1436,1536,2207,2214,3394,3603,4321,4345,6348,7097,7124,7805,10392,29126,63940,84433,93978,114548,114900,255231,241,712,968,3557,3689,4069,5739,6359,6614,23780,122618,375387,383,7454,8519,8685,51296,84166,653361,10457,11006	CSF1R,CYBB,FCER1G,FCGR3A,IRF8,IL16,MMP12,CD200,CCL3,TLR2,TNF,LAPTM5,NOD1,CD274,GPSM3,CARD11,CLEC6A,NLRP3,C1QTNF4,MCOLN2,ALOX5AP,C1QA,CD68,IL1RN,ITGB2,LYZ,PTGIR,CCL15,SIGLEC1,APOL2,PLD4,NRROS,ARG1,WAS,IFITM1,MARCO,SLC15A3,NLRC5,NCF1,GPNMB,LILRB4	41/-
1_Member	GO Biological Processes	GO:0001819	positive regulation of cytokine production	-13.5806	-9.23574	1436,1536,2207,2214,3394,3603,4321,4345,6348,7097,7124,7805,10392,29126,63940,84433,93978,114548,114900,255231	CSF1R,CYBB,FCER1G,FCGR3A,IRF8,IL16,MMP12,CD200,CCL3,TLR2,TNF,LAPTM5,NOD1,CD274,GPSM3,CARD11,CLEC6A,NLRP3,C1QTNF4,MCOLN2	20/500
1_Member	GO Biological Processes	GO:0006954	inflammatory response	-12.6235	-8.75567	241,712,968,1436,1536,2214,3557,3689,4069,5739,6348,6359,6614,7097,7124,10392,23780,114548,122618,375387	ALOX5AP,C1QA,CD68,CSF1R,CYBB,FCGR3A,IL1RN,ITGB2,LYZ,PTGIR,CCL3,CCL15,SIGLEC1,TLR2,TNF,NOD1,APOL2,NLRP3,PLD4,NRROS	20/563
1_Member	GO Biological Processes	GO:0045087	innate immune response	-11.9254	-8.27943	383,712,1436,1536,2207,2214,3394,6348,6359,7097,7124,7454,8519,8685,10392,51296,84166,93978,114548,122618,255231,653361	ARG1,C1QA,CSF1R,CYBB,FCER1G,FCGR3A,IRF8,CCL3,CCL15,TLR2,TNF,WAS,IFITM1,MARCO,NOD1,SLC15A3,NLRC5,CLEC6A,NLRP3,PLD4,MCOLN2,NCF1	22/775
1_Member	GO Biological Processes	GO:1903555	regulation of tumor necrosis factor superfamily cytokine production	-6.88538	-4.12027	1536,2214,6348,7097,10392,10457,11006,29126,114900	CYBB,FCGR3A,CCL3,TLR2,NOD1,GPNMB,LILRB4,CD274,C1QTNF4	9/194
1_Member	GO Biological Processes	GO:0032680	regulation of tumor necrosis factor production	-5.87649	-3.32398	1536,2214,6348,7097,10392,10457,11006,114900	CYBB,FCGR3A,CCL3,TLR2,NOD1,GPNMB,LILRB4,C1QTNF4	8/189
1_Member	GO Biological Processes	GO:0032760	positive regulation of tumor necrosis factor production	-5.18292	-2.78741	1536,2214,6348,7097,10392,114900	CYBB,FCGR3A,CCL3,TLR2,NOD1,C1QTNF4	6/109
1_Member	GO Biological Processes	GO:1903557	positive regulation of tumor necrosis factor superfamily cytokine production	-5.0927	-2.70684	1536,2214,6348,7097,10392,114900	CYBB,FCGR3A,CCL3,TLR2,NOD1,C1QTNF4	6/113
2_Summary	GO Biological Processes	GO:0050865	regulation of cell activation	-12.7143	-8.75567	383,952,2207,2214,3071,3561,3635,4345,6348,6664,7124,7805,9572,10077,10457,10461,10630,11006,29126,84433,114548,968,4321,9404,10234,84166,1436,1439,3557,3689,55714,2260,6614,91584,3489,5739,7097,8519,7454,93978,3394,1520	ARG1,CD38,FCER1G,FCGR3A,NCKAP1L,IL2RG,INPP5D,CD200,CCL3,SOX11,TNF,LAPTM5,NR1D1,TSPAN32,GPNMB,MERTK,PDPN,LILRB4,CD274,CARD11,NLRP3,CD68,MMP12,LPXN,LRRC17,NLRC5,CSF1R,CSF2RB,IL1RN,ITGB2,TENM3,FGFR1,SIGLEC1,PLXNA4,IGFBP6,PTGIR,TLR2,IFITM1,WAS,CLEC6A,IRF8,CTSS	42/-
2_Member	GO Biological Processes	GO:0050865	regulation of cell activation	-12.7143	-8.75567	383,952,2207,2214,3071,3561,3635,4345,6348,6664,7124,7805,9572,10077,10457,10461,10630,11006,29126,84433,114548	ARG1,CD38,FCER1G,FCGR3A,NCKAP1L,IL2RG,INPP5D,CD200,CCL3,SOX11,TNF,LAPTM5,NR1D1,TSPAN32,GPNMB,MERTK,PDPN,LILRB4,CD274,CARD11,NLRP3	21/630
2_Member	GO Biological Processes	GO:0002683	negative regulation of immune system process	-12.1289	-8.38605	383,968,3071,3635,4321,4345,6348,6664,7124,7805,9404,9572,10077,10234,10457,10461,11006,29126,84166	ARG1,CD68,NCKAP1L,INPP5D,MMP12,CD200,CCL3,SOX11,TNF,LAPTM5,LPXN,NR1D1,TSPAN32,LRRC17,GPNMB,MERTK,LILRB4,CD274,NLRC5	19/526
2_Member	GO Biological Processes	GO:0002694	regulation of leukocyte activation	-11.4803	-7.98051	383,952,2214,3071,3561,3635,4345,6348,6664,7124,7805,9572,10077,10457,10461,11006,29126,84433,114548	ARG1,CD38,FCGR3A,NCKAP1L,IL2RG,INPP5D,CD200,CCL3,SOX11,TNF,LAPTM5,NR1D1,TSPAN32,GPNMB,MERTK,LILRB4,CD274,CARD11,NLRP3	19/573
2_Member	GO Biological Processes	GO:0070663	regulation of leukocyte proliferation	-9.99056	-6.54874	383,952,1436,1439,2214,3071,3635,6664,10077,10457,11006,29126,84433	ARG1,CD38,CSF1R,CSF2RB,FCGR3A,NCKAP1L,INPP5D,SOX11,TSPAN32,GPNMB,LILRB4,CD274,CARD11	13/267
2_Member	GO Biological Processes	GO:0002695	negative regulation of leukocyte activation	-9.26976	-5.96625	383,3635,4345,6664,7805,9572,10077,10457,10461,11006,29126	ARG1,INPP5D,CD200,SOX11,LAPTM5,NR1D1,TSPAN32,GPNMB,MERTK,LILRB4,CD274	11/192
2_Member	GO Biological Processes	GO:0050866	negative regulation of cell activation	-8.75034	-5.51938	383,3635,4345,6664,7805,9572,10077,10457,10461,11006,29126	ARG1,INPP5D,CD200,SOX11,LAPTM5,NR1D1,TSPAN32,GPNMB,MERTK,LILRB4,CD274	11/215
2_Member	GO Biological Processes	GO:0022407	regulation of cell-cell adhesion	-8.58757	-5.41876	383,3071,3557,3561,3689,7124,7805,10077,10457,10630,11006,29126,55714,84433,114548	ARG1,NCKAP1L,IL1RN,IL2RG,ITGB2,TNF,LAPTM5,TSPAN32,GPNMB,PDPN,LILRB4,CD274,TENM3,CARD11,NLRP3	15/496
2_Member	GO Biological Processes	GO:0051249	regulation of lymphocyte activation	-8.47076	-5.38113	383,952,2214,3071,3561,3635,6664,7805,10077,10457,10461,11006,29126,84433,114548	ARG1,CD38,FCGR3A,NCKAP1L,IL2RG,INPP5D,SOX11,LAPTM5,TSPAN32,GPNMB,MERTK,LILRB4,CD274,CARD11,NLRP3	15/506
2_Member	GO Biological Processes	GO:0050670	regulation of lymphocyte proliferation	-8.30764	-5.28496	383,952,2214,3071,3635,6664,10077,10457,11006,29126,84433	ARG1,CD38,FCGR3A,NCKAP1L,INPP5D,SOX11,TSPAN32,GPNMB,LILRB4,CD274,CARD11	11/237
2_Member	GO Biological Processes	GO:0032944	regulation of mononuclear cell proliferation	-8.23203	-5.24886	383,952,2214,3071,3635,6664,10077,10457,11006,29126,84433	ARG1,CD38,FCGR3A,NCKAP1L,INPP5D,SOX11,TSPAN32,GPNMB,LILRB4,CD274,CARD11	11/241
2_Member	GO Biological Processes	GO:0001818	negative regulation of cytokine production	-8.1167	-5.15201	383,2260,3071,3635,4345,6614,7124,7805,10457,10461,11006,29126,114548	ARG1,FGFR1,NCKAP1L,INPP5D,CD200,SIGLEC1,TNF,LAPTM5,GPNMB,MERTK,LILRB4,CD274,NLRP3	13/381
2_Member	GO Biological Processes	GO:0051250	negative regulation of lymphocyte activation	-7.48905	-4.57551	383,3635,6664,7805,10077,10457,10461,11006,29126	ARG1,INPP5D,SOX11,LAPTM5,TSPAN32,GPNMB,MERTK,LILRB4,CD274	9/165
2_Member	GO Biological Processes	GO:1903037	regulation of leukocyte cell-cell adhesion	-7.13603	-4.28249	383,3071,3561,3689,7124,7805,10077,10457,11006,29126,84433,114548	ARG1,NCKAP1L,IL2RG,ITGB2,TNF,LAPTM5,TSPAN32,GPNMB,LILRB4,CD274,CARD11,NLRP3	12/382
2_Member	GO Biological Processes	GO:0050672	negative regulation of lymphocyte proliferation	-7.02377	-4.20538	383,3635,6664,10077,10457,11006,29126	ARG1,INPP5D,SOX11,TSPAN32,GPNMB,LILRB4,CD274	7/89
2_Member	GO Biological Processes	GO:0032945	negative regulation of mononuclear cell proliferation	-6.99009	-4.20538	383,3635,6664,10077,10457,11006,29126	ARG1,INPP5D,SOX11,TSPAN32,GPNMB,LILRB4,CD274	7/90
2_Member	GO Biological Processes	GO:0070664	negative regulation of leukocyte proliferation	-6.73447	-4.00236	383,3635,6664,10077,10457,11006,29126	ARG1,INPP5D,SOX11,TSPAN32,GPNMB,LILRB4,CD274	7/98
2_Member	GO Biological Processes	GO:0007162	negative regulation of cell adhesion	-6.13162	-3.50272	383,3557,4321,7805,9404,10077,10457,11006,29126,91584	ARG1,IL1RN,MMP12,LAPTM5,LPXN,TSPAN32,GPNMB,LILRB4,CD274,PLXNA4	10/310
2_Member	GO Biological Processes	GO:0008285	negative regulation of cell population proliferation	-5.95781	-3.39106	383,1436,3489,3635,4345,5739,6664,7097,7124,8519,10077,10457,10630,11006,29126	ARG1,CSF1R,IGFBP6,INPP5D,CD200,PTGIR,SOX11,TLR2,TNF,IFITM1,TSPAN32,GPNMB,PDPN,LILRB4,CD274	15/791
2_Member	GO Biological Processes	GO:0002822	regulation of adaptive immune response based on somatic recombination of immune receptors built from immunoglobulin superfamily domains	-5.82525	-3.28653	383,3071,7124,7454,11006,29126,93978,114548	ARG1,NCKAP1L,TNF,WAS,LILRB4,CD274,CLEC6A,NLRP3	8/192
2_Member	GO Biological Processes	GO:0002819	regulation of adaptive immune response	-5.58172	-3.08192	383,3071,7124,7454,11006,29126,93978,114548	ARG1,NCKAP1L,TNF,WAS,LILRB4,CD274,CLEC6A,NLRP3	8/207
2_Member	GO Biological Processes	GO:0050863	regulation of T cell activation	-5.32153	-2.87972	383,3071,3561,7805,10077,10457,11006,29126,84433,114548	ARG1,NCKAP1L,IL2RG,LAPTM5,TSPAN32,GPNMB,LILRB4,CD274,CARD11,NLRP3	10/382
2_Member	GO Biological Processes	GO:0042129	regulation of T cell proliferation	-4.94883	-2.61676	383,3071,10077,10457,11006,29126,84433	ARG1,NCKAP1L,TSPAN32,GPNMB,LILRB4,CD274,CARD11	7/181
2_Member	GO Biological Processes	GO:0042130	negative regulation of T cell proliferation	-4.8607	-2.5727	383,10077,10457,11006,29126	ARG1,TSPAN32,GPNMB,LILRB4,CD274	5/73
2_Member	GO Biological Processes	GO:0050868	negative regulation of T cell activation	-4.76378	-2.50166	383,7805,10077,10457,11006,29126	ARG1,LAPTM5,TSPAN32,GPNMB,LILRB4,CD274	6/129
2_Member	GO Biological Processes	GO:0022408	negative regulation of cell-cell adhesion	-4.62725	-2.40945	383,3557,7805,10077,10457,11006,29126	ARG1,IL1RN,LAPTM5,TSPAN32,GPNMB,LILRB4,CD274	7/203
2_Member	GO Biological Processes	GO:0046007	negative regulation of activated T cell proliferation	-4.51085	-2.3303	383,11006,29126	ARG1,LILRB4,CD274	3/15
2_Member	GO Biological Processes	GO:1903038	negative regulation of leukocyte cell-cell adhesion	-4.427	-2.26678	383,7805,10077,10457,11006,29126	ARG1,LAPTM5,TSPAN32,GPNMB,LILRB4,CD274	6/148
2_Member	GO Biological Processes	GO:0002709	regulation of T cell mediated immunity	-4.22038	-2.09296	383,3071,7454,11006,114548	ARG1,NCKAP1L,WAS,LILRB4,NLRP3	5/99
2_Member	GO Biological Processes	GO:2001185	regulation of CD8-positive, alpha-beta T cell activation	-4.11857	-2.02693	3071,11006,29126	NCKAP1L,LILRB4,CD274	3/20
2_Member	GO Biological Processes	GO:0002703	regulation of leukocyte mediated immunity	-4.09908	-2.019	383,3071,3689,7124,7454,11006,114548	ARG1,NCKAP1L,ITGB2,TNF,WAS,LILRB4,NLRP3	7/246
2_Member	GO Biological Processes	GO:0002706	regulation of lymphocyte mediated immunity	-3.87802	-1.83415	383,3071,7124,7454,11006,114548	ARG1,NCKAP1L,TNF,WAS,LILRB4,NLRP3	6/186
2_Member	GO Biological Processes	GO:0032649	regulation of type II interferon production	-3.84199	-1.80672	3394,7124,7805,11006,29126	IRF8,TNF,LAPTM5,LILRB4,CD274	5/119
2_Member	GO Biological Processes	GO:0002710	negative regulation of T cell mediated immunity	-3.62458	-1.66885	383,3071,11006	ARG1,NCKAP1L,LILRB4	3/29
2_Member	GO Biological Processes	GO:0002719	negative regulation of cytokine production involved in immune response	-3.37935	-1.48316	383,7124,11006	ARG1,TNF,LILRB4	3/35
2_Member	GO Biological Processes	GO:0002724	regulation of T cell cytokine production	-3.27308	-1.40818	383,11006,114548	ARG1,LILRB4,NLRP3	3/38
2_Member	GO Biological Processes	GO:0032689	negative regulation of type II interferon production	-3.08509	-1.26782	7805,11006,29126	LAPTM5,LILRB4,CD274	3/44
2_Member	GO Biological Processes	GO:0046006	regulation of activated T cell proliferation	-3.08509	-1.26782	383,11006,29126	ARG1,LILRB4,CD274	3/44
2_Member	GO Biological Processes	GO:0002224	toll-like receptor signaling pathway	-3.05644	-1.24046	1520,7097,29126	CTSS,TLR2,CD274	3/45
2_Member	GO Biological Processes	GO:0002701	negative regulation of production of molecular mediator of immune response	-3.02847	-1.21632	383,7124,11006	ARG1,TNF,LILRB4	3/46
2_Member	GO Biological Processes	GO:0002823	negative regulation of adaptive immune response based on somatic recombination of immune receptors built from immunoglobulin superfamily domains	-2.78008	-1.02624	383,3071,11006	ARG1,NCKAP1L,LILRB4	3/56
2_Member	GO Biological Processes	GO:0002698	negative regulation of immune effector process	-2.77806	-1.02534	383,3071,7124,11006	ARG1,NCKAP1L,TNF,LILRB4	4/121
2_Member	GO Biological Processes	GO:0002707	negative regulation of lymphocyte mediated immunity	-2.75791	-1.00851	383,3071,11006	ARG1,NCKAP1L,LILRB4	3/57
2_Member	GO Biological Processes	GO:0002820	negative regulation of adaptive immune response	-2.67325	-0.951599	383,3071,11006	ARG1,NCKAP1L,LILRB4	3/61
2_Member	GO Biological Processes	GO:0032653	regulation of interleukin-10 production	-2.59439	-0.892944	7097,11006,29126	TLR2,LILRB4,CD274	3/65
2_Member	GO Biological Processes	GO:0002704	negative regulation of leukocyte mediated immunity	-2.53863	-0.849825	383,3071,11006	ARG1,NCKAP1L,LILRB4	3/68
2_Member	GO Biological Processes	GO:1903556	negative regulation of tumor necrosis factor superfamily cytokine production	-2.33964	-0.679583	10457,11006,29126	GPNMB,LILRB4,CD274	3/80
3_Summary	GO Biological Processes	GO:0032103	positive regulation of response to external stimulus	-11.64	-8.0733	241,383,1436,1520,2260,3071,3603,4321,6348,7097,7124,8578,10392,29126,51296,63940,84166,93978,114548,712,952,2207,3635,3689,84433,2214,11006,2099,9572,653361,10077,7805,114900,3394,7454,5071,4345,489,1636,4069,7018,27128,1536,4542,8969	ALOX5AP,ARG1,CSF1R,CTSS,FGFR1,NCKAP1L,IL16,MMP12,CCL3,TLR2,TNF,SCARF1,NOD1,CD274,SLC15A3,GPSM3,NLRC5,CLEC6A,NLRP3,C1QA,CD38,FCER1G,INPP5D,ITGB2,CARD11,FCGR3A,LILRB4,ESR1,NR1D1,NCF1,TSPAN32,LAPTM5,C1QTNF4,IRF8,WAS,PRKN,CD200,ATP2A3,ACE,LYZ,TF,CYTH4,CYBB,MYO1F,H2AC11	45/-
3_Member	GO Biological Processes	GO:0032103	positive regulation of response to external stimulus	-11.64	-8.0733	241,383,1436,1520,2260,3071,3603,4321,6348,7097,7124,8578,10392,29126,51296,63940,84166,93978,114548	ALOX5AP,ARG1,CSF1R,CTSS,FGFR1,NCKAP1L,IL16,MMP12,CCL3,TLR2,TNF,SCARF1,NOD1,CD274,SLC15A3,GPSM3,NLRC5,CLEC6A,NLRP3	19/561
3_Member	GO Biological Processes	GO:0031349	positive regulation of defense response	-9.54511	-6.20021	241,383,1520,3603,4321,6348,7097,7124,10392,29126,51296,63940,84166,93978,114548	ALOX5AP,ARG1,CTSS,IL16,MMP12,CCL3,TLR2,TNF,NOD1,CD274,SLC15A3,GPSM3,NLRC5,CLEC6A,NLRP3	15/422
3_Member	GO Biological Processes	GO:0050778	positive regulation of immune response	-8.68932	-5.49055	712,952,1520,2207,3071,3635,3689,4321,7097,7124,10392,29126,51296,84166,84433,93978,114548	C1QA,CD38,CTSS,FCER1G,NCKAP1L,INPP5D,ITGB2,MMP12,TLR2,TNF,NOD1,CD274,SLC15A3,NLRC5,CARD11,CLEC6A,NLRP3	17/654
3_Member	GO Biological Processes	GO:0002764	immune response-regulating signaling pathway	-8.52726	-5.38648	952,1520,2207,2214,3071,3635,7097,7124,10392,11006,29126,93978,114548	CD38,CTSS,FCER1G,FCGR3A,NCKAP1L,INPP5D,TLR2,TNF,NOD1,LILRB4,CD274,CLEC6A,NLRP3	13/352
3_Member	GO Biological Processes	GO:0045088	regulation of innate immune response	-8.32116	-5.28496	383,1520,2099,4321,7097,7124,9572,10392,29126,51296,84166,93978,114548,653361	ARG1,CTSS,ESR1,MMP12,TLR2,TNF,NR1D1,NOD1,CD274,SLC15A3,NLRC5,CLEC6A,NLRP3,NCF1	14/440
3_Member	GO Biological Processes	GO:0002831	regulation of response to biotic stimulus	-8.26703	-5.26455	383,1520,2099,4321,7097,7124,9572,10077,10392,29126,51296,84166,93978,114548,653361	ARG1,CTSS,ESR1,MMP12,TLR2,TNF,NR1D1,TSPAN32,NOD1,CD274,SLC15A3,NLRC5,CLEC6A,NLRP3,NCF1	15/524
3_Member	GO Biological Processes	GO:0002833	positive regulation of response to biotic stimulus	-7.15391	-4.28613	383,1520,4321,7097,7124,10392,29126,51296,84166,93978,114548	ARG1,CTSS,MMP12,TLR2,TNF,NOD1,CD274,SLC15A3,NLRC5,CLEC6A,NLRP3	11/307
3_Member	GO Biological Processes	GO:0002253	activation of immune response	-7.09921	-4.25946	712,952,1520,2207,3071,3635,7097,7124,10392,29126,93978,114548	C1QA,CD38,CTSS,FCER1G,NCKAP1L,INPP5D,TLR2,TNF,NOD1,CD274,CLEC6A,NLRP3	12/385
3_Member	GO Biological Processes	GO:0002757	immune response-activating signaling pathway	-6.98594	-4.20538	952,1520,2207,3071,3635,7097,7124,10392,29126,93978,114548	CD38,CTSS,FCER1G,NCKAP1L,INPP5D,TLR2,TNF,NOD1,CD274,CLEC6A,NLRP3	11/319
3_Member	GO Biological Processes	GO:0045089	positive regulation of innate immune response	-6.5209	-3.82921	1520,4321,7097,7124,10392,29126,51296,84166,93978,114548	CTSS,MMP12,TLR2,TNF,NOD1,CD274,SLC15A3,NLRC5,CLEC6A,NLRP3	10/281
3_Member	GO Biological Processes	GO:1901224	positive regulation of non-canonical NF-kappaB signal transduction	-6.46767	-3.78552	7097,7124,7805,10392,114548,114900	TLR2,TNF,LAPTM5,NOD1,NLRP3,C1QTNF4	6/66
3_Member	KEGG Pathway	hsa05133	Pertussis	-6.10108	-3.48423	712,3394,3689,7124,10392,114548	C1QA,IRF8,ITGB2,TNF,NOD1,NLRP3	6/76
3_Member	GO Biological Processes	GO:0002758	innate immune response-activating signaling pathway	-5.6427	-3.11734	1520,7097,7124,10392,29126,93978,114548	CTSS,TLR2,TNF,NOD1,CD274,CLEC6A,NLRP3	7/142
3_Member	GO Biological Processes	GO:0002697	regulation of immune effector process	-5.29169	-2.86133	383,3071,3689,7124,7454,7805,10392,11006,114548,653361	ARG1,NCKAP1L,ITGB2,TNF,WAS,LAPTM5,NOD1,LILRB4,NLRP3,NCF1	10/385
3_Member	GO Biological Processes	GO:1901222	regulation of non-canonical NF-kappaB signal transduction	-5.27682	-2.86133	7097,7124,7805,10392,114548,114900	TLR2,TNF,LAPTM5,NOD1,NLRP3,C1QTNF4	6/105
3_Member	GO Biological Processes	GO:0002218	activation of innate immune response	-5.17705	-2.78639	1520,7097,7124,10392,29126,93978,114548	CTSS,TLR2,TNF,NOD1,CD274,CLEC6A,NLRP3	7/167
3_Member	GO Biological Processes	GO:0002718	regulation of cytokine production involved in immune response	-4.94291	-2.61504	383,7124,7805,10392,11006,114548	ARG1,TNF,LAPTM5,NOD1,LILRB4,NLRP3	6/120
3_Member	GO Biological Processes	GO:0002221	pattern recognition receptor signaling pathway	-4.92229	-2.61241	1520,7097,7124,10392,29126,114548	CTSS,TLR2,TNF,NOD1,CD274,NLRP3	6/121
3_Member	GO Biological Processes	GO:0032732	positive regulation of interleukin-1 production	-4.8607	-2.5727	3603,6348,7124,10392,114548	IL16,CCL3,TNF,NOD1,NLRP3	5/73
3_Member	GO Biological Processes	GO:0032652	regulation of interleukin-1 production	-4.76378	-2.50166	3603,6348,7124,10392,11006,114548	IL16,CCL3,TNF,NOD1,LILRB4,NLRP3	6/129
3_Member	GO Biological Processes	GO:0009595	detection of biotic stimulus	-4.63375	-2.4127	7097,10392,93978,114548	TLR2,NOD1,CLEC6A,NLRP3	4/40
3_Member	GO Biological Processes	GO:0043122	regulation of canonical NF-kappaB signal transduction	-4.56055	-2.36177	2099,5071,7124,9572,10392,11006,84433,93978	ESR1,PRKN,TNF,NR1D1,NOD1,LILRB4,CARD11,CLEC6A	8/286
3_Member	GO Biological Processes	GO:0051091	positive regulation of DNA-binding transcription factor activity	-4.28239	-2.13888	2099,4345,7097,7124,10392,84433,114548	ESR1,CD200,TLR2,TNF,NOD1,CARD11,NLRP3	7/230
3_Member	GO Biological Processes	GO:0098543	detection of other organism	-4.18783	-2.07081	7097,10392,93978	TLR2,NOD1,CLEC6A	3/19
3_Member	GO Biological Processes	GO:0032755	positive regulation of interleukin-6 production	-4.17893	-2.06702	3603,7097,7124,10392,114900	IL16,TLR2,TNF,NOD1,C1QTNF4	5/101
3_Member	GO Biological Processes	GO:0010952	positive regulation of peptidase activity	-4.13502	-2.03563	489,1520,7124,7805,10392,114548	ATP2A3,CTSS,TNF,LAPTM5,NOD1,NLRP3	6/167
3_Member	GO Biological Processes	GO:0032651	regulation of interleukin-1 beta production	-4.0029	-1.92983	6348,7124,10392,11006,114548	CCL3,TNF,NOD1,LILRB4,NLRP3	5/110
3_Member	GO Biological Processes	GO:0043280	positive regulation of cysteine-type endopeptidase activity involved in apoptotic process	-3.98432	-1.91587	489,7124,7805,10392,114548	ATP2A3,TNF,LAPTM5,NOD1,NLRP3	5/111
3_Member	GO Biological Processes	GO:0032731	positive regulation of interleukin-1 beta production	-3.87882	-1.83415	6348,7124,10392,114548	CCL3,TNF,NOD1,NLRP3	4/62
3_Member	GO Biological Processes	GO:0002700	regulation of production of molecular mediator of immune response	-3.86533	-1.82362	383,7124,7805,10392,11006,114548	ARG1,TNF,LAPTM5,NOD1,LILRB4,NLRP3	6/187
3_Member	GO Biological Processes	GO:0043068	positive regulation of programmed cell death	-3.82616	-1.80034	383,1520,1636,3394,3635,6348,7124,7805,10392,29126	ARG1,CTSS,ACE,IRF8,INPP5D,CCL3,TNF,LAPTM5,NOD1,CD274	10/574
3_Member	GO Biological Processes	GO:0098581	detection of external biotic stimulus	-3.76842	-1.75998	7097,10392,93978	TLR2,NOD1,CLEC6A	3/26
3_Member	GO Biological Processes	GO:0006919	activation of cysteine-type endopeptidase activity involved in apoptotic process	-3.72286	-1.72779	489,7124,7805,10392	ATP2A3,TNF,LAPTM5,NOD1	4/68
3_Member	GO Biological Processes	GO:2001056	positive regulation of cysteine-type endopeptidase activity	-3.70984	-1.72097	489,7124,7805,10392,114548	ATP2A3,TNF,LAPTM5,NOD1,NLRP3	5/127
3_Member	GO Biological Processes	GO:0051090	regulation of DNA-binding transcription factor activity	-3.6956	-1.71218	2099,4345,7097,7124,10392,84166,84433,114548	ESR1,CD200,TLR2,TNF,NOD1,NLRC5,CARD11,NLRP3	8/381
3_Member	GO Biological Processes	GO:0051092	positive regulation of NF-kappaB transcription factor activity	-3.49938	-1.57609	7097,7124,10392,84433,114548	TLR2,TNF,NOD1,CARD11,NLRP3	5/141
3_Member	GO Biological Processes	GO:0042742	defense response to bacterium	-3.46648	-1.54971	2207,3394,4069,7018,7097,7124,10392	FCER1G,IRF8,LYZ,TF,TLR2,TNF,NOD1	7/312
3_Member	WikiPathways	WP5088	Prostaglandin signaling	-3.45575	-1.54382	6348,7124,114548	CCL3,TNF,NLRP3	3/33
3_Member	GO Biological Processes	GO:0010950	positive regulation of endopeptidase activity	-3.33676	-1.45575	489,7124,7805,10392,114548	ATP2A3,TNF,LAPTM5,NOD1,NLRP3	5/153
3_Member	GO Biological Processes	GO:0045862	positive regulation of proteolysis	-3.27461	-1.40818	489,1520,5071,7124,7805,10392,114548	ATP2A3,CTSS,PRKN,TNF,LAPTM5,NOD1,NLRP3	7/336
3_Member	GO Biological Processes	GO:0043281	regulation of cysteine-type endopeptidase activity involved in apoptotic process	-3.24838	-1.38635	489,7124,7805,10392,114548	ATP2A3,TNF,LAPTM5,NOD1,NLRP3	5/160
3_Member	KEGG Pathway	hsa05132	Salmonella infection	-3.21935	-1.35875	3071,7097,7124,10392,27128,114548	NCKAP1L,TLR2,TNF,NOD1,CYTH4,NLRP3	6/247
3_Member	Reactome Gene Sets	R-HSA-168898	Toll-like Receptor Cascades	-3.14096	-1.30256	1520,3689,7097,10392,84166	CTSS,ITGB2,TLR2,NOD1,NLRC5	5/169
3_Member	GO Biological Processes	GO:0002699	positive regulation of immune effector process	-3.12949	-1.29774	383,3689,7124,7805,10392,114548	ARG1,ITGB2,TNF,LAPTM5,NOD1,NLRP3	6/257
3_Member	KEGG Pathway	hsa04625	C-type lectin receptor signaling pathway	-3.02112	-1.2153	2207,7124,93978,114548	FCER1G,TNF,CLEC6A,NLRP3	4/104
3_Member	GO Biological Processes	GO:0002673	regulation of acute inflammatory response	-2.97442	-1.18219	241,7124,114548	ALOX5AP,TNF,NLRP3	3/48
3_Member	KEGG Pathway	hsa04621	NOD-like receptor signaling pathway	-2.95475	-1.16615	1536,7124,10392,63940,114548	CYBB,TNF,NOD1,GPSM3,NLRP3	5/186
3_Member	GO Biological Processes	GO:2000116	regulation of cysteine-type endopeptidase activity	-2.91376	-1.13115	489,7124,7805,10392,114548	ATP2A3,TNF,LAPTM5,NOD1,NLRP3	5/190
3_Member	KEGG Pathway	hsa05130	Pathogenic Escherichia coli infection	-2.83469	-1.06613	3071,4542,7124,27128,114548	NCKAP1L,MYO1F,TNF,CYTH4,NLRP3	5/198
3_Member	GO Biological Processes	GO:0050830	defense response to Gram-positive bacterium	-2.81808	-1.05182	4069,7097,7124,10392	LYZ,TLR2,TNF,NOD1	4/118
3_Member	GO Biological Processes	GO:0052547	regulation of peptidase activity	-2.75638	-1.00807	489,1520,7124,7805,10392,114548	ATP2A3,CTSS,TNF,LAPTM5,NOD1,NLRP3	6/304
3_Member	GO Biological Processes	GO:0043123	positive regulation of canonical NF-kappaB signal transduction	-2.7409	-0.998058	5071,7124,10392,84433,93978	PRKN,TNF,NOD1,CARD11,CLEC6A	5/208
3_Member	GO Biological Processes	GO:0002824	positive regulation of adaptive immune response based on somatic recombination of immune receptors built from immunoglobulin superfamily domains	-2.72639	-0.987872	7124,29126,93978,114548	TNF,CD274,CLEC6A,NLRP3	4/125
3_Member	GO Biological Processes	GO:0043065	positive regulation of apoptotic process	-2.65267	-0.937794	1520,1636,3394,3635,6348,7124,10392,29126	CTSS,ACE,IRF8,INPP5D,CCL3,TNF,NOD1,CD274	8/552
3_Member	GO Biological Processes	GO:0002821	positive regulation of adaptive immune response	-2.65227	-0.937794	7124,29126,93978,114548	TNF,CD274,CLEC6A,NLRP3	4/131
3_Member	GO Biological Processes	GO:0032757	positive regulation of interleukin-8 production	-2.63315	-0.92272	7097,7124,10392	TLR2,TNF,NOD1	3/63
3_Member	GO Biological Processes	GO:0046328	regulation of JNK cascade	-2.57048	-0.876853	5071,7124,10392,653361	PRKN,TNF,NOD1,NCF1	4/138
3_Member	GO Biological Processes	GO:0002753	cytoplasmic pattern recognition receptor signaling pathway	-2.53863	-0.849825	7124,10392,114548	TNF,NOD1,NLRP3	3/68
3_Member	Reactome Gene Sets	R-HSA-166016	Toll Like Receptor 4 (TLR4) Cascade	-2.47197	-0.791706	3689,7097,10392,84166	ITGB2,TLR2,NOD1,NLRC5	4/147
3_Member	GO Biological Processes	GO:0002705	positive regulation of leukocyte mediated immunity	-2.44065	-0.762263	383,3689,7124,114548	ARG1,ITGB2,TNF,NLRP3	4/150
3_Member	GO Biological Processes	GO:0002720	positive regulation of cytokine production involved in immune response	-2.32456	-0.667182	7805,10392,114548	LAPTM5,NOD1,NLRP3	3/81
3_Member	GO Biological Processes	GO:0052548	regulation of endopeptidase activity	-2.19237	-0.561801	489,7124,7805,10392,114548	ATP2A3,TNF,LAPTM5,NOD1,NLRP3	5/280
3_Member	GO Biological Processes	GO:0046330	positive regulation of JNK cascade	-2.13268	-0.508767	7124,10392,653361	TNF,NOD1,NCF1	3/95
3_Member	Reactome Gene Sets	R-HSA-5688426	Deubiquitination	-2.08756	-0.471012	2099,5071,8969,10392,114548	ESR1,PRKN,H2AC11,NOD1,NLRP3	5/297
3_Member	GO Biological Processes	GO:0032677	regulation of interleukin-8 production	-2.04821	-0.446431	7097,7124,10392	TLR2,TNF,NOD1	3/102
4_Summary	GO Biological Processes	GO:0009617	response to bacterium	-9.88877	-6.49811	249,968,1439,1571,1636,2207,3394,4069,5739,7018,7097,7124,9572,10392,29126,57088,84166,114548,342979,2099,653361	ALPL,CD68,CSF2RB,CYP2E1,ACE,FCER1G,IRF8,LYZ,PTGIR,TF,TLR2,TNF,NR1D1,NOD1,CD274,PLSCR4,NLRC5,NLRP3,PALM3,ESR1,NCF1	21/-
4_Member	GO Biological Processes	GO:0009617	response to bacterium	-9.88877	-6.49811	249,968,1439,1571,1636,2207,3394,4069,5739,7018,7097,7124,9572,10392,29126,57088,84166,114548,342979	ALPL,CD68,CSF2RB,CYP2E1,ACE,FCER1G,IRF8,LYZ,PTGIR,TF,TLR2,TNF,NR1D1,NOD1,CD274,PLSCR4,NLRC5,NLRP3,PALM3	19/710
4_Member	GO Biological Processes	GO:0032496	response to lipopolysaccharide	-8.81741	-5.55169	249,968,1439,1636,3394,5739,7097,7124,9572,29126,57088,114548,342979	ALPL,CD68,CSF2RB,ACE,IRF8,PTGIR,TLR2,TNF,NR1D1,CD274,PLSCR4,NLRP3,PALM3	13/333
4_Member	GO Biological Processes	GO:0002237	response to molecule of bacterial origin	-8.49774	-5.38329	249,968,1439,1636,3394,5739,7097,7124,9572,29126,57088,114548,342979	ALPL,CD68,CSF2RB,ACE,IRF8,PTGIR,TLR2,TNF,NR1D1,CD274,PLSCR4,NLRP3,PALM3	13/354
4_Member	GO Biological Processes	GO:0071222	cellular response to lipopolysaccharide	-5.56619	-3.07255	968,3394,7097,7124,9572,29126,57088,114548	CD68,IRF8,TLR2,TNF,NR1D1,CD274,PLSCR4,NLRP3	8/208
4_Member	GO Biological Processes	GO:0071219	cellular response to molecule of bacterial origin	-5.37156	-2.91875	968,3394,7097,7124,9572,29126,57088,114548	CD68,IRF8,TLR2,TNF,NR1D1,CD274,PLSCR4,NLRP3	8/221
4_Member	GO Biological Processes	GO:0071216	cellular response to biotic stimulus	-5.01824	-2.66011	968,3394,7097,7124,9572,29126,57088,114548	CD68,IRF8,TLR2,TNF,NR1D1,CD274,PLSCR4,NLRP3	8/247
4_Member	GO Biological Processes	GO:0071396	cellular response to lipid	-4.80508	-2.52836	968,1636,2099,3394,7097,7124,9572,29126,57088,114548,653361	CD68,ACE,ESR1,IRF8,TLR2,TNF,NR1D1,CD274,PLSCR4,NLRP3,NCF1	11/536
5_Summary	GO Biological Processes	GO:0045321	leukocyte activation	-8.34513	-5.28496	712,952,2207,2214,3394,3561,3689,3936,6348,7097,7124,7454,10077,10461,22918,84433,10630,1436,1636,3071,7018,115761,122618,375387,5071	C1QA,CD38,FCER1G,FCGR3A,IRF8,IL2RG,ITGB2,LCP1,CCL3,TLR2,TNF,WAS,TSPAN32,MERTK,CD93,CARD11,PDPN,CSF1R,ACE,NCKAP1L,TF,ARL11,PLD4,NRROS,PRKN	25/-
5_Member	GO Biological Processes	GO:0045321	leukocyte activation	-8.34513	-5.28496	712,952,2207,2214,3394,3561,3689,3936,6348,7097,7124,7454,10077,10461,22918,84433	C1QA,CD38,FCER1G,FCGR3A,IRF8,IL2RG,ITGB2,LCP1,CCL3,TLR2,TNF,WAS,TSPAN32,MERTK,CD93,CARD11	16/601
5_Member	GO Biological Processes	GO:0001775	cell activation	-8.01704	-5.07007	712,952,2207,2214,3394,3561,3689,3936,6348,7097,7124,7454,10077,10461,10630,22918,84433	C1QA,CD38,FCER1G,FCGR3A,IRF8,IL2RG,ITGB2,LCP1,CCL3,TLR2,TNF,WAS,TSPAN32,MERTK,PDPN,CD93,CARD11	17/726
5_Member	GO Biological Processes	GO:0030097	hemopoiesis	-5.98283	-3.40877	1436,1636,2207,3071,3394,3561,7018,7097,7124,10461,84433,115761,122618,375387	CSF1R,ACE,FCER1G,NCKAP1L,IRF8,IL2RG,TF,TLR2,TNF,MERTK,CARD11,ARL11,PLD4,NRROS	14/683
5_Member	GO Biological Processes	GO:0002521	leukocyte differentiation	-4.93579	-2.61241	1436,2207,3394,3561,7018,7097,7124,10461,84433,375387	CSF1R,FCER1G,IRF8,IL2RG,TF,TLR2,TNF,MERTK,CARD11,NRROS	10/423
5_Member	GO Biological Processes	GO:0046649	lymphocyte activation	-4.48275	-2.30811	952,2207,2214,3394,3561,3936,7454,10077,10461,84433	CD38,FCER1G,FCGR3A,IRF8,IL2RG,LCP1,WAS,TSPAN32,MERTK,CARD11	10/478
5_Member	GO Biological Processes	GO:0050764	regulation of phagocytosis	-4.19954	-2.07735	2207,3071,3561,7097,10461	FCER1G,NCKAP1L,IL2RG,TLR2,MERTK	5/100
5_Member	GO Biological Processes	GO:0030100	regulation of endocytosis	-3.64933	-1.68463	2207,3071,3561,5071,7018,7097,10461	FCER1G,NCKAP1L,IL2RG,PRKN,TF,TLR2,MERTK	7/291
5_Member	GO Biological Processes	GO:0050766	positive regulation of phagocytosis	-3.62693	-1.66942	2207,3071,3561,10461	FCER1G,NCKAP1L,IL2RG,MERTK	4/72
5_Member	GO Biological Processes	GO:0045807	positive regulation of endocytosis	-3.31105	-1.43386	2207,3071,3561,7018,10461	FCER1G,NCKAP1L,IL2RG,TF,MERTK	5/155
5_Member	GO Biological Processes	GO:0060627	regulation of vesicle-mediated transport	-2.77239	-1.02077	2207,3071,3561,3689,5071,7018,7097,10461	FCER1G,NCKAP1L,IL2RG,ITGB2,PRKN,TF,TLR2,MERTK	8/528
5_Member	GO Biological Processes	GO:0042110	T cell activation	-2.65847	-0.941038	2207,3561,3936,7454,10077,84433	FCER1G,IL2RG,LCP1,WAS,TSPAN32,CARD11	6/318
5_Member	GO Biological Processes	GO:1903131	mononuclear cell differentiation	-2.57214	-0.876853	1436,2207,3394,3561,10461,84433	CSF1R,FCER1G,IRF8,IL2RG,MERTK,CARD11	6/331
5_Member	GO Biological Processes	GO:0030098	lymphocyte differentiation	-2.13594	-0.511194	2207,3394,3561,10461,84433	FCER1G,IRF8,IL2RG,MERTK,CARD11	5/289
5_Member	GO Biological Processes	GO:0042113	B cell activation	-2.08915	-0.471793	952,3394,3561,84433	CD38,IRF8,IL2RG,CARD11	4/189
6_Summary	WikiPathways	WP3937	Microglia pathogen phagocytosis pathway	-7.80354	-4.87361	712,1536,2207,3071,3689,653361,2214,7097,7124,1520,8685,7454,64333,347902,1043,8969,6348,114548,2099,92421,241,5071,7018,489,1636,56901,249,2260,1286	C1QA,CYBB,FCER1G,NCKAP1L,ITGB2,NCF1,FCGR3A,TLR2,TNF,CTSS,MARCO,WAS,ARHGAP9,AMIGO2,CD52,H2AC11,CCL3,NLRP3,ESR1,CHMP4C,ALOX5AP,PRKN,TF,ATP2A3,ACE,NDUFA4L2,ALPL,FGFR1,COL4A4	29/-
6_Member	WikiPathways	WP3937	Microglia pathogen phagocytosis pathway	-7.80354	-4.87361	712,1536,2207,3071,3689,653361	C1QA,CYBB,FCER1G,NCKAP1L,ITGB2,NCF1	6/40
6_Member	KEGG Pathway	hsa05140	Leishmaniasis	-6.06732	-3.47104	1536,2214,3689,7097,7124,653361	CYBB,FCGR3A,ITGB2,TLR2,TNF,NCF1	6/77
6_Member	KEGG Pathway	hsa04145	Phagosome	-5.44636	-2.97069	1520,1536,2214,3689,7097,8685,653361	CTSS,CYBB,FCGR3A,ITGB2,TLR2,MARCO,NCF1	7/152
6_Member	Reactome Gene Sets	R-HSA-9013149	RAC1 GTPase cycle	-3.8908	-1.84256	1536,3071,7454,64333,347902,653361	CYBB,NCKAP1L,WAS,ARHGAP9,AMIGO2,NCF1	6/185
6_Member	GO Biological Processes	GO:0045730	respiratory burst	-3.82035	-1.79766	1043,1536,653361	CD52,CYBB,NCF1	3/25
6_Member	KEGG Pathway	hsa04613	Neutrophil extracellular trap formation	-3.81529	-1.79547	1536,2214,3689,7097,8969,653361	CYBB,FCGR3A,ITGB2,TLR2,H2AC11,NCF1	6/191
6_Member	KEGG Pathway	hsa05417	Lipid and atherosclerosis	-3.53812	-1.60483	1536,6348,7097,7124,114548,653361	CYBB,CCL3,TLR2,TNF,NLRP3,NCF1	6/215
6_Member	WikiPathways	WP5269	Genetic causes of porto sinusoidal vascular disease	-3.30748	-1.43386	1536,2099,653361	CYBB,ESR1,NCF1	3/37
6_Member	KEGG Pathway	hsa04217	Necroptosis	-3.26074	-1.39727	1536,7124,8969,92421,114548	CYBB,TNF,H2AC11,CHMP4C,NLRP3	5/159
6_Member	Reactome Gene Sets	R-HSA-9013423	RAC3 GTPase cycle	-3.1856	-1.33625	1536,3071,347902,653361	CYBB,NCKAP1L,AMIGO2,NCF1	4/94
6_Member	Reactome Gene Sets	R-HSA-1236975	Antigen processing-Cross presentation	-3.00564	-1.20107	1520,1536,7097,653361	CTSS,CYBB,TLR2,NCF1	4/105
6_Member	GO Biological Processes	GO:0071248	cellular response to metal ion	-2.8155	-1.05152	241,1536,5071,7018,653361	ALOX5AP,CYBB,PRKN,TF,NCF1	5/200
6_Member	KEGG Pathway	hsa05415	Diabetic cardiomyopathy	-2.78713	-1.02881	489,1536,1636,56901,653361	ATP2A3,CYBB,ACE,NDUFA4L2,NCF1	5/203
6_Member	GO Biological Processes	GO:0071241	cellular response to inorganic substance	-2.56003	-0.868338	241,1536,5071,7018,653361	ALOX5AP,CYBB,PRKN,TF,NCF1	5/229
6_Member	WikiPathways	WP5158	Urotensin II mediated signaling pathway	-2.52063	-0.833742	1536,7124,653361	CYBB,TNF,NCF1	3/69
6_Member	KEGG Pathway	hsa05020	Prion disease	-2.24444	-0.601102	712,1536,7124,56901,653361	C1QA,CYBB,TNF,NDUFA4L2,NCF1	5/272
6_Member	Reactome Gene Sets	R-HSA-9013404	RAC2 GTPase cycle	-2.22439	-0.584499	1536,3071,653361	CYBB,NCKAP1L,NCF1	3/88
6_Member	GO Biological Processes	GO:0010035	response to inorganic substance	-2.17787	-0.548138	241,249,1536,2260,5071,7018,653361	ALOX5AP,ALPL,CYBB,FGFR1,PRKN,TF,NCF1	7/527
6_Member	Reactome Gene Sets	R-HSA-4420097	VEGFA-VEGFR2 Pathway	-2.08359	-0.47028	1536,3071,653361	CYBB,NCKAP1L,NCF1	3/99
6_Member	KEGG Pathway	hsa04933	AGE-RAGE signaling pathway in diabetic complications	-2.07167	-0.461564	1286,1536,7124	COL4A4,CYBB,TNF	3/100
7_Summary	GO Biological Processes	GO:0032675	regulation of interleukin-6 production	-7.24729	-4.34955	3071,3603,3635,4345,7097,7124,10392,11006,114900,241,2207,3936,249,5071	NCKAP1L,IL16,INPP5D,CD200,TLR2,TNF,NOD1,LILRB4,C1QTNF4,ALOX5AP,FCER1G,LCP1,ALPL,PRKN	14/-
7_Member	GO Biological Processes	GO:0032675	regulation of interleukin-6 production	-7.24729	-4.34955	3071,3603,3635,4345,7097,7124,10392,11006,114900	NCKAP1L,IL16,INPP5D,CD200,TLR2,TNF,NOD1,LILRB4,C1QTNF4	9/176
7_Member	GO Biological Processes	GO:0032715	negative regulation of interleukin-6 production	-5.01212	-2.65845	3071,3635,4345,7124,11006	NCKAP1L,INPP5D,CD200,TNF,LILRB4	5/68
7_Member	KEGG Pathway	hsa04664	Fc epsilon RI signaling pathway	-3.72286	-1.72779	241,2207,3635,7124	ALOX5AP,FCER1G,INPP5D,TNF	4/68
7_Member	GO Biological Processes	GO:0030866	cortical actin cytoskeleton organization	-3.17541	-1.32881	3071,3936,7124	NCKAP1L,LCP1,TNF	3/41
7_Member	GO Biological Processes	GO:0030865	cortical cytoskeleton organization	-2.92274	-1.13894	3071,3936,7124	NCKAP1L,LCP1,TNF	3/50
7_Member	WikiPathways	WP4747	Netrin UNC5B signaling pathway	-2.87323	-1.10004	249,3635,7124	ALPL,INPP5D,TNF	3/52
7_Member	GO Biological Processes	GO:0051048	negative regulation of secretion	-2.22214	-0.583103	3071,4345,5071,7124	NCKAP1L,CD200,PRKN,TNF	4/173
7_Member	GO Biological Processes	GO:0045639	positive regulation of myeloid cell differentiation	-2.01397	-0.418032	3071,3635,7124	NCKAP1L,INPP5D,TNF	3/105
8_Summary	GO Biological Processes	GO:0098609	cell-cell adhesion	-7.19052	-4.30801	3384,3689,4345,5792,6614,7124,8404,8578,9358,10077,22918,26011,55714,347902	ICAM2,ITGB2,CD200,PTPRF,SIGLEC1,TNF,SPARCL1,SCARF1,ITGBL1,TSPAN32,CD93,TENM4,TENM3,AMIGO2	14/-
8_Member	GO Biological Processes	GO:0098609	cell-cell adhesion	-7.19052	-4.30801	3384,3689,4345,5792,6614,7124,8404,8578,9358,10077,22918,26011,55714,347902	ICAM2,ITGB2,CD200,PTPRF,SIGLEC1,TNF,SPARCL1,SCARF1,ITGBL1,TSPAN32,CD93,TENM4,TENM3,AMIGO2	14/542
8_Member	GO Biological Processes	GO:0007157	heterophilic cell-cell adhesion via plasma membrane cell adhesion molecules	-4.14618	-2.04432	8578,26011,55714,347902	SCARF1,TENM4,TENM3,AMIGO2	4/53
8_Member	GO Biological Processes	GO:0098742	cell-cell adhesion via plasma-membrane adhesion molecules	-3.93925	-1.88438	3689,5792,8404,8578,26011,55714,347902	ITGB2,PTPRF,SPARCL1,SCARF1,TENM4,TENM3,AMIGO2	7/261
9_Summary	Reactome Gene Sets	R-HSA-449147	Signaling by Interleukins	-7.01725	-4.20538	1271,1436,1439,3557,3561,3603,3635,3689,3936,6348,7124,10392,84166,3394,8519,317649,2207,6359,7097,7454,9572,11006	CNTFR,CSF1R,CSF2RB,IL1RN,IL2RG,IL16,INPP5D,ITGB2,LCP1,CCL3,TNF,NOD1,NLRC5,IRF8,IFITM1,EIF4E3,FCER1G,CCL15,TLR2,WAS,NR1D1,LILRB4	22/-
9_Member	Reactome Gene Sets	R-HSA-449147	Signaling by Interleukins	-7.01725	-4.20538	1271,1436,1439,3557,3561,3603,3635,3689,3936,6348,7124,10392,84166	CNTFR,CSF1R,CSF2RB,IL1RN,IL2RG,IL16,INPP5D,ITGB2,LCP1,CCL3,TNF,NOD1,NLRC5	13/473
9_Member	Reactome Gene Sets	R-HSA-1280215	Cytokine Signaling in Immune system	-6.73817	-4.00236	1271,1436,1439,3394,3557,3561,3603,3635,3689,3936,6348,7124,8519,10392,84166,317649	CNTFR,CSF1R,CSF2RB,IRF8,IL1RN,IL2RG,IL16,INPP5D,ITGB2,LCP1,CCL3,TNF,IFITM1,NOD1,NLRC5,EIF4E3	16/786
9_Member	GO Biological Processes	GO:0071345	cellular response to cytokine stimulus	-5.59092	-3.08486	1271,1436,1439,2207,3394,3561,6348,6359,7097,7124,7454,8519,9572,11006	CNTFR,CSF1R,CSF2RB,FCER1G,IRF8,IL2RG,CCL3,CCL15,TLR2,TNF,WAS,IFITM1,NR1D1,LILRB4	14/738
9_Member	KEGG Pathway	hsa04060	Cytokine-cytokine receptor interaction	-5.3477	-2.90042	1271,1436,1439,3557,3561,3603,6348,6359,7124	CNTFR,CSF1R,CSF2RB,IL1RN,IL2RG,IL16,CCL3,CCL15,TNF	9/297
9_Member	GO Biological Processes	GO:0019221	cytokine-mediated signaling pathway	-5.28181	-2.86133	1271,1436,1439,2207,3561,6348,6359,7124,8519,11006	CNTFR,CSF1R,CSF2RB,FCER1G,IL2RG,CCL3,CCL15,TNF,IFITM1,LILRB4	10/386
9_Member	KEGG Pathway	hsa04061	Viral protein interaction with cytokine and cytokine receptor	-4.19954	-2.07735	1436,3561,6348,6359,7124	CSF1R,IL2RG,CCL3,CCL15,TNF	5/100
10_Summary	GO Biological Processes	GO:0060759	regulation of response to cytokine stimulus	-6.98209	-4.20538	383,3557,4321,5071,7097,7805,84166,114900,342979,3071,3635,11006,4345,9572,64838,114548,7124,2099,8519	ARG1,IL1RN,MMP12,PRKN,TLR2,LAPTM5,NLRC5,C1QTNF4,PALM3,NCKAP1L,INPP5D,LILRB4,CD200,NR1D1,FNDC4,NLRP3,TNF,ESR1,IFITM1	19/-
10_Member	GO Biological Processes	GO:0060759	regulation of response to cytokine stimulus	-6.98209	-4.20538	383,3557,4321,5071,7097,7805,84166,114900,342979	ARG1,IL1RN,MMP12,PRKN,TLR2,LAPTM5,NLRC5,C1QTNF4,PALM3	9/189
10_Member	GO Biological Processes	GO:0060760	positive regulation of response to cytokine stimulus	-6.4284	-3.76474	4321,5071,7097,7805,84166,114900	MMP12,PRKN,TLR2,LAPTM5,NLRC5,C1QTNF4	6/67
10_Member	GO Biological Processes	GO:0001959	regulation of cytokine-mediated signaling pathway	-6.09085	-3.48423	383,3557,4321,5071,7805,84166,114900,342979	ARG1,IL1RN,MMP12,PRKN,LAPTM5,NLRC5,C1QTNF4,PALM3	8/177
10_Member	GO Biological Processes	GO:0001961	positive regulation of cytokine-mediated signaling pathway	-5.28131	-2.86133	4321,5071,7805,84166,114900	MMP12,PRKN,LAPTM5,NLRC5,C1QTNF4	5/60
10_Member	GO Biological Processes	GO:0001960	negative regulation of cytokine-mediated signaling pathway	-4.28429	-2.13888	383,3557,4321,84166,342979	ARG1,IL1RN,MMP12,NLRC5,PALM3	5/96
10_Member	GO Biological Processes	GO:0060761	negative regulation of response to cytokine stimulus	-4.17893	-2.06702	383,3557,4321,84166,342979	ARG1,IL1RN,MMP12,NLRC5,PALM3	5/101
10_Member	GO Biological Processes	GO:0050777	negative regulation of immune response	-3.77854	-1.76607	383,3071,3635,4321,11006,84166	ARG1,NCKAP1L,INPP5D,MMP12,LILRB4,NLRC5	6/194
10_Member	GO Biological Processes	GO:0031348	negative regulation of defense response	-3.64933	-1.68463	383,4321,4345,9572,64838,84166,114548	ARG1,MMP12,CD200,NR1D1,FNDC4,NLRC5,NLRP3	7/291
10_Member	GO Biological Processes	GO:0032102	negative regulation of response to external stimulus	-3.19668	-1.34454	383,4321,4345,7124,9572,64838,84166,114548	ARG1,MMP12,CD200,TNF,NR1D1,FNDC4,NLRC5,NLRP3	8/453
10_Member	GO Biological Processes	GO:0043433	negative regulation of DNA-binding transcription factor activity	-2.3801	-0.710978	2099,4345,84166,114548	ESR1,CD200,NLRC5,NLRP3	4/156
10_Member	GO Biological Processes	GO:0032088	negative regulation of NF-kappaB transcription factor activity	-2.32456	-0.667182	4345,84166,114548	CD200,NLRC5,NLRP3	3/81
10_Member	GO Biological Processes	GO:0009615	response to virus	-2.28639	-0.635216	4321,7097,7124,8519,84166,114548	MMP12,TLR2,TNF,IFITM1,NLRC5,NLRP3	6/379
10_Member	GO Biological Processes	GO:0045824	negative regulation of innate immune response	-2.22439	-0.584499	383,4321,84166	ARG1,MMP12,NLRC5	3/88
11_Summary	Reactome Gene Sets	R-HSA-1280218	Adaptive Immune System	-6.87359	-4.11976	1520,1536,2214,3384,3635,3689,4345,5071,6614,7097,7454,8519,11006,29126,84433,653361,5792	CTSS,CYBB,FCGR3A,ICAM2,INPP5D,ITGB2,CD200,PRKN,SIGLEC1,TLR2,WAS,IFITM1,LILRB4,CD274,CARD11,NCF1,PTPRF	17/-
11_Member	Reactome Gene Sets	R-HSA-1280218	Adaptive Immune System	-6.87359	-4.11976	1520,1536,2214,3384,3635,3689,4345,5071,6614,7097,7454,8519,11006,29126,84433,653361	CTSS,CYBB,FCGR3A,ICAM2,INPP5D,ITGB2,CD200,PRKN,SIGLEC1,TLR2,WAS,IFITM1,LILRB4,CD274,CARD11,NCF1	16/768
11_Member	Reactome Gene Sets	R-HSA-198933	Immunoregulatory interactions between a Lymphoid and a non-Lymphoid cell	-5.83283	-3.28727	2214,3384,3689,4345,6614,8519,11006	FCGR3A,ICAM2,ITGB2,CD200,SIGLEC1,IFITM1,LILRB4	7/133
11_Member	KEGG Pathway	hsa04514	Cell adhesion molecules	-3.28571	-1.41648	3384,3689,5792,6614,29126	ICAM2,ITGB2,PTPRF,SIGLEC1,CD274	5/157
12_Summary	GO Biological Processes	GO:0050727	regulation of inflammatory response	-6.6376	-3.92001	241,2099,3603,4345,6348,7097,7124,9572,63940,64838,114548,653361,6359,7018,8519,84433	ALOX5AP,ESR1,IL16,CD200,CCL3,TLR2,TNF,NR1D1,GPSM3,FNDC4,NLRP3,NCF1,CCL15,TF,IFITM1,CARD11	16/-
12_Member	GO Biological Processes	GO:0050727	regulation of inflammatory response	-6.6376	-3.92001	241,2099,3603,4345,6348,7097,7124,9572,63940,64838,114548,653361	ALOX5AP,ESR1,IL16,CD200,CCL3,TLR2,TNF,NR1D1,GPSM3,FNDC4,NLRP3,NCF1	12/425
12_Member	GO Biological Processes	GO:0050729	positive regulation of inflammatory response	-5.42751	-2.95767	241,3603,6348,7097,7124,63940,114548	ALOX5AP,IL16,CCL3,TLR2,TNF,GPSM3,NLRP3	7/153
12_Member	WikiPathways	WP5115	Network map of SARS CoV 2 signaling pathway	-5.41532	-2.95123	3603,6348,6359,7018,7124,8519,84433,114548	IL16,CCL3,CCL15,TF,TNF,IFITM1,CARD11,NLRP3	8/218
13_Summary	GO Biological Processes	GO:0042116	macrophage activation	-6.63144	-3.92001	712,2214,3689,7097,7124,22918,2207,6348,249,1436,3394,8519,171558,3561,383,1286,11006,255231,3071,7018,375387,241,5071,26011,952	C1QA,FCGR3A,ITGB2,TLR2,TNF,CD93,FCER1G,CCL3,ALPL,CSF1R,IRF8,IFITM1,PTCRA,IL2RG,ARG1,COL4A4,LILRB4,MCOLN2,NCKAP1L,TF,NRROS,ALOX5AP,PRKN,TENM4,CD38	25/-
13_Member	GO Biological Processes	GO:0042116	macrophage activation	-6.63144	-3.92001	712,2214,3689,7097,7124,22918	C1QA,FCGR3A,ITGB2,TLR2,TNF,CD93	6/62
13_Member	GO Biological Processes	GO:0002274	myeloid leukocyte activation	-6.59396	-3.89251	712,2207,2214,3689,6348,7097,7124,22918	C1QA,FCER1G,FCGR3A,ITGB2,CCL3,TLR2,TNF,CD93	8/152
13_Member	GO Biological Processes	GO:0001774	microglial cell activation	-5.08425	-2.70313	712,3689,7097,7124	C1QA,ITGB2,TLR2,TNF	4/31
13_Member	GO Biological Processes	GO:0002269	leukocyte activation involved in inflammatory response	-4.91998	-2.61241	712,3689,7097,7124	C1QA,ITGB2,TLR2,TNF	4/34
13_Member	GO Biological Processes	GO:0036005	response to macrophage colony-stimulating factor	-4.82247	-2.54148	249,1436,7124	ALPL,CSF1R,TNF	3/12
13_Member	WikiPathways	WP5218	Extrafollicular and follicular B cell activation by SARS CoV 2	-4.77512	-2.50576	3394,3689,7124,8519,171558	IRF8,ITGB2,TNF,IFITM1,PTCRA	5/76
13_Member	GO Biological Processes	GO:0061900	glial cell activation	-4.67811	-2.43358	712,3689,7097,7124	C1QA,ITGB2,TLR2,TNF	4/39
13_Member	WikiPathways	WP5174	Ulcerative colitis signaling	-4.26114	-2.12036	3561,7097,7124	IL2RG,TLR2,TNF	3/18
13_Member	GO Biological Processes	GO:0150076	neuroinflammatory response	-4.24631	-2.11093	712,3689,7097,7124	C1QA,ITGB2,TLR2,TNF	4/50
13_Member	KEGG Pathway	hsa05146	Amoebiasis	-4.15854	-2.05168	383,1286,3689,7097,7124	ARG1,COL4A4,ITGB2,TLR2,TNF	5/102
13_Member	GO Biological Processes	GO:0032642	regulation of chemokine production	-4.11841	-2.02693	1436,7097,7124,11006,255231	CSF1R,TLR2,TNF,LILRB4,MCOLN2	5/104
13_Member	GO Biological Processes	GO:0030099	myeloid cell differentiation	-3.65842	-1.68826	1436,3071,3394,7018,7097,7124,375387	CSF1R,NCKAP1L,IRF8,TF,TLR2,TNF,NRROS	7/290
13_Member	GO Biological Processes	GO:0032722	positive regulation of chemokine production	-3.62693	-1.66942	1436,7097,7124,255231	CSF1R,TLR2,TNF,MCOLN2	4/72
13_Member	GO Biological Processes	GO:0002573	myeloid leukocyte differentiation	-3.36285	-1.46973	1436,7018,7097,7124,375387	CSF1R,TF,TLR2,TNF,NRROS	5/151
13_Member	KEGG Pathway	hsa05323	Rheumatoid arthritis	-3.2031	-1.34956	3689,6348,7097,7124	ITGB2,CCL3,TLR2,TNF	4/93
13_Member	WikiPathways	WP5198	Inflammatory bowel disease signaling	-3.11444	-1.28542	3561,7097,7124	IL2RG,TLR2,TNF	3/43
13_Member	GO Biological Processes	GO:0030225	macrophage differentiation	-3.08509	-1.26782	1436,7097,375387	CSF1R,TLR2,NRROS	3/44
13_Member	KEGG Pathway	hsa05144	Malaria	-2.92274	-1.13894	3689,7097,7124	ITGB2,TLR2,TNF	3/50
13_Member	GO Biological Processes	GO:0030316	osteoclast differentiation	-2.78008	-1.02624	1436,7018,7124	CSF1R,TF,TNF	3/56
13_Member	KEGG Pathway	hsa05134	Legionellosis	-2.78008	-1.02624	3689,7097,7124	ITGB2,TLR2,TNF	3/56
13_Member	KEGG Pathway	hsa05321	Inflammatory bowel disease	-2.59439	-0.892944	3561,7097,7124	IL2RG,TLR2,TNF	3/65
13_Member	GO Biological Processes	GO:0009636	response to toxic substance	-2.47292	-0.791722	241,5071,6348,7097,7124	ALOX5AP,PRKN,CCL3,TLR2,TNF	5/240
13_Member	GO Biological Processes	GO:0014015	positive regulation of gliogenesis	-2.43472	-0.759136	7097,7124,26011	TLR2,TNF,TENM4	3/74
13_Member	WikiPathways	WP4298	Acute viral myocarditis	-2.2662	-0.619402	3689,7124,171558	ITGB2,TNF,PTCRA	3/85
13_Member	KEGG Pathway	hsa04640	Hematopoietic cell lineage	-2.08359	-0.47028	952,1436,7124	CD38,CSF1R,TNF	3/99
13_Member	WikiPathways	WP75	Toll like receptor signaling pathway	-2.03667	-0.436063	6348,7097,7124	CCL3,TLR2,TNF	3/103
13_Member	GO Biological Processes	GO:1905477	positive regulation of protein localization to membrane	-2.01397	-0.418032	3689,5071,7124	ITGB2,PRKN,TNF	3/105
14_Summary	GO Biological Processes	GO:0002696	positive regulation of leukocyte activation	-6.43798	-3.76517	952,2214,3071,3561,3635,6348,7124,11006,29126,84433,114548,1436,1439,3689,10630,10234,284266,7805	CD38,FCGR3A,NCKAP1L,IL2RG,INPP5D,CCL3,TNF,LILRB4,CD274,CARD11,NLRP3,CSF1R,CSF2RB,ITGB2,PDPN,LRRC17,SIGLEC15,LAPTM5	18/-
14_Member	GO Biological Processes	GO:0002696	positive regulation of leukocyte activation	-6.43798	-3.76517	952,2214,3071,3561,3635,6348,7124,11006,29126,84433,114548	CD38,FCGR3A,NCKAP1L,IL2RG,INPP5D,CCL3,TNF,LILRB4,CD274,CARD11,NLRP3	11/362
14_Member	GO Biological Processes	GO:0050867	positive regulation of cell activation	-6.23027	-3.59293	952,2214,3071,3561,3635,6348,7124,11006,29126,84433,114548	CD38,FCGR3A,NCKAP1L,IL2RG,INPP5D,CCL3,TNF,LILRB4,CD274,CARD11,NLRP3	11/380
14_Member	GO Biological Processes	GO:0070665	positive regulation of leukocyte proliferation	-5.22872	-2.8283	952,1436,1439,2214,3071,29126,84433	CD38,CSF1R,CSF2RB,FCGR3A,NCKAP1L,CD274,CARD11	7/164
14_Member	GO Biological Processes	GO:0046634	regulation of alpha-beta T cell activation	-5.04889	-2.67712	3071,3561,11006,29126,84433,114548	NCKAP1L,IL2RG,LILRB4,CD274,CARD11,NLRP3	6/115
14_Member	GO Biological Processes	GO:0022409	positive regulation of cell-cell adhesion	-5.03319	-2.67056	3071,3561,3689,7124,10630,11006,29126,84433,114548	NCKAP1L,IL2RG,ITGB2,TNF,PDPN,LILRB4,CD274,CARD11,NLRP3	9/325
14_Member	GO Biological Processes	GO:0051251	positive regulation of lymphocyte activation	-5.00135	-2.65645	952,2214,3071,3561,3635,11006,29126,84433,114548	CD38,FCGR3A,NCKAP1L,IL2RG,INPP5D,LILRB4,CD274,CARD11,NLRP3	9/328
14_Member	GO Biological Processes	GO:1902105	regulation of leukocyte differentiation	-5.00135	-2.65645	3071,3561,3635,6348,7124,10234,11006,84433,114548	NCKAP1L,IL2RG,INPP5D,CCL3,TNF,LRRC17,LILRB4,CARD11,NLRP3	9/328
14_Member	GO Biological Processes	GO:1903706	regulation of hemopoiesis	-4.92694	-2.61241	3071,3561,3635,6348,7124,10234,11006,84433,114548,284266	NCKAP1L,IL2RG,INPP5D,CCL3,TNF,LRRC17,LILRB4,CARD11,NLRP3,SIGLEC15	10/424
14_Member	GO Biological Processes	GO:0046635	positive regulation of alpha-beta T cell activation	-4.89007	-2.59049	3071,3561,11006,84433,114548	NCKAP1L,IL2RG,LILRB4,CARD11,NLRP3	5/72
14_Member	GO Biological Processes	GO:0045577	regulation of B cell differentiation	-4.86867	-2.57298	3071,3561,3635,84433	NCKAP1L,IL2RG,INPP5D,CARD11	4/35
14_Member	GO Biological Processes	GO:0050864	regulation of B cell activation	-4.74473	-2.48619	952,3071,3561,3635,7805,84433	CD38,NCKAP1L,IL2RG,INPP5D,LAPTM5,CARD11	6/130
14_Member	GO Biological Processes	GO:2000514	regulation of CD4-positive, alpha-beta T cell activation	-4.72007	-2.46859	3071,3561,29126,84433,114548	NCKAP1L,IL2RG,CD274,CARD11,NLRP3	5/78
14_Member	GO Biological Processes	GO:1903039	positive regulation of leukocyte cell-cell adhesion	-4.65955	-2.41845	3071,3561,3689,7124,11006,29126,84433,114548	NCKAP1L,IL2RG,ITGB2,TNF,LILRB4,CD274,CARD11,NLRP3	8/277
14_Member	GO Biological Processes	GO:0050871	positive regulation of B cell activation	-4.58887	-2.37983	952,3071,3561,3635,84433	CD38,NCKAP1L,IL2RG,INPP5D,CARD11	5/83
14_Member	GO Biological Processes	GO:2000516	positive regulation of CD4-positive, alpha-beta T cell activation	-4.42846	-2.26678	3071,3561,84433,114548	NCKAP1L,IL2RG,CARD11,NLRP3	4/45
14_Member	GO Biological Processes	GO:0045579	positive regulation of B cell differentiation	-4.422	-2.26462	3071,3561,3635	NCKAP1L,IL2RG,INPP5D	3/16
14_Member	GO Biological Processes	GO:0046638	positive regulation of alpha-beta T cell differentiation	-4.11416	-2.02693	3071,3561,11006,114548	NCKAP1L,IL2RG,LILRB4,NLRP3	4/54
14_Member	GO Biological Processes	GO:1902107	positive regulation of leukocyte differentiation	-3.82769	-1.80034	3071,3561,3635,7124,11006,114548	NCKAP1L,IL2RG,INPP5D,TNF,LILRB4,NLRP3	6/190
14_Member	GO Biological Processes	GO:1903708	positive regulation of hemopoiesis	-3.82769	-1.80034	3071,3561,3635,7124,11006,114548	NCKAP1L,IL2RG,INPP5D,TNF,LILRB4,NLRP3	6/190
14_Member	GO Biological Processes	GO:0030888	regulation of B cell proliferation	-3.82509	-1.80034	952,3071,3635,84433	CD38,NCKAP1L,INPP5D,CARD11	4/64
14_Member	GO Biological Processes	GO:0045785	positive regulation of cell adhesion	-3.69347	-1.71218	3071,3561,3689,7124,10630,11006,29126,84433,114548	NCKAP1L,IL2RG,ITGB2,TNF,PDPN,LILRB4,CD274,CARD11,NLRP3	9/485
14_Member	GO Biological Processes	GO:0045621	positive regulation of lymphocyte differentiation	-3.61664	-1.66267	3071,3561,3635,11006,114548	NCKAP1L,IL2RG,INPP5D,LILRB4,NLRP3	5/133
14_Member	GO Biological Processes	GO:0046637	regulation of alpha-beta T cell differentiation	-3.58111	-1.63492	3071,3561,11006,114548	NCKAP1L,IL2RG,LILRB4,NLRP3	4/74
14_Member	GO Biological Processes	GO:0045619	regulation of lymphocyte differentiation	-3.53812	-1.60483	3071,3561,3635,11006,84433,114548	NCKAP1L,IL2RG,INPP5D,LILRB4,CARD11,NLRP3	6/215
14_Member	GO Biological Processes	GO:0050671	positive regulation of lymphocyte proliferation	-3.47123	-1.55284	952,2214,3071,29126,84433	CD38,FCGR3A,NCKAP1L,CD274,CARD11	5/143
14_Member	GO Biological Processes	GO:0032946	positive regulation of mononuclear cell proliferation	-3.42981	-1.52581	952,2214,3071,29126,84433	CD38,FCGR3A,NCKAP1L,CD274,CARD11	5/146
14_Member	GO Biological Processes	GO:0043372	positive regulation of CD4-positive, alpha-beta T cell differentiation	-3.34288	-1.45888	3071,3561,114548	NCKAP1L,IL2RG,NLRP3	3/36
14_Member	GO Biological Processes	GO:0050870	positive regulation of T cell activation	-3.16493	-1.32109	3071,3561,11006,29126,84433,114548	NCKAP1L,IL2RG,LILRB4,CD274,CARD11,NLRP3	6/253
14_Member	GO Biological Processes	GO:0030890	positive regulation of B cell proliferation	-3.08509	-1.26782	952,3071,84433	CD38,NCKAP1L,CARD11	3/44
14_Member	GO Biological Processes	GO:0045580	regulation of T cell differentiation	-2.98616	-1.18619	3071,3561,11006,84433,114548	NCKAP1L,IL2RG,LILRB4,CARD11,NLRP3	5/183
14_Member	GO Biological Processes	GO:0045582	positive regulation of T cell differentiation	-2.80462	-1.04405	3071,3561,11006,114548	NCKAP1L,IL2RG,LILRB4,NLRP3	4/119
14_Member	GO Biological Processes	GO:0043370	regulation of CD4-positive, alpha-beta T cell differentiation	-2.78008	-1.02624	3071,3561,114548	NCKAP1L,IL2RG,NLRP3	3/56
14_Member	GO Biological Processes	GO:0042102	positive regulation of T cell proliferation	-2.02526	-0.426992	3071,29126,84433	NCKAP1L,CD274,CARD11	3/104
15_Summary	GO Biological Processes	GO:0010720	positive regulation of cell development	-6.33321	-3.6785	1636,3071,3561,3635,6664,7097,7124,11006,26011,85358,91584,114548,712,375387,1436,6348,347902,9572	ACE,NCKAP1L,IL2RG,INPP5D,SOX11,TLR2,TNF,LILRB4,TENM4,SHANK3,PLXNA4,NLRP3,C1QA,NRROS,CSF1R,CCL3,AMIGO2,NR1D1	18/-
15_Member	GO Biological Processes	GO:0010720	positive regulation of cell development	-6.33321	-3.6785	1636,3071,3561,3635,6664,7097,7124,11006,26011,85358,91584,114548	ACE,NCKAP1L,IL2RG,INPP5D,SOX11,TLR2,TNF,LILRB4,TENM4,SHANK3,PLXNA4,NLRP3	12/454
15_Member	GO Biological Processes	GO:0021782	glial cell development	-4.82193	-2.54148	712,6664,7097,7124,26011,375387	C1QA,SOX11,TLR2,TNF,TENM4,NRROS	6/126
15_Member	GO Biological Processes	GO:0042063	gliogenesis	-4.71616	-2.46816	712,1436,6348,6664,7097,7124,26011,375387	C1QA,CSF1R,CCL3,SOX11,TLR2,TNF,TENM4,NRROS	8/272
15_Member	GO Biological Processes	GO:0051962	positive regulation of nervous system development	-4.47552	-2.3038	1636,6664,7097,7124,26011,85358,91584,347902	ACE,SOX11,TLR2,TNF,TENM4,SHANK3,PLXNA4,AMIGO2	8/294
15_Member	GO Biological Processes	GO:0050769	positive regulation of neurogenesis	-4.09908	-2.019	1636,6664,7097,7124,26011,85358,91584	ACE,SOX11,TLR2,TNF,TENM4,SHANK3,PLXNA4	7/246
15_Member	GO Biological Processes	GO:0014013	regulation of gliogenesis	-3.96592	-1.90432	6664,7097,7124,9572,26011	SOX11,TLR2,TNF,NR1D1,TENM4	5/112
15_Member	GO Biological Processes	GO:0051960	regulation of nervous system development	-3.80853	-1.79201	1636,6664,7097,7124,9572,26011,85358,91584,347902	ACE,SOX11,TLR2,TNF,NR1D1,TENM4,SHANK3,PLXNA4,AMIGO2	9/468
15_Member	GO Biological Processes	GO:0050767	regulation of neurogenesis	-3.60482	-1.65352	1636,6664,7097,7124,9572,26011,85358,91584	ACE,SOX11,TLR2,TNF,NR1D1,TENM4,SHANK3,PLXNA4	8/393
15_Member	GO Biological Processes	GO:0010001	glial cell differentiation	-3.52735	-1.59574	712,6664,7097,7124,26011,375387	C1QA,SOX11,TLR2,TNF,TENM4,NRROS	6/216
15_Member	GO Biological Processes	GO:0014003	oligodendrocyte development	-3.00114	-1.19906	6664,7097,26011	SOX11,TLR2,TENM4	3/47
15_Member	GO Biological Processes	GO:0051961	negative regulation of nervous system development	-2.39001	-0.719965	6664,7097,7124,9572	SOX11,TLR2,TNF,NR1D1	4/155
15_Member	GO Biological Processes	GO:0045685	regulation of glial cell differentiation	-2.35493	-0.690366	7097,9572,26011	TLR2,NR1D1,TENM4	3/79
15_Member	GO Biological Processes	GO:0048709	oligodendrocyte differentiation	-2.30968	-0.654081	6664,7097,26011	SOX11,TLR2,TENM4	3/82
16_Summary	GO Biological Processes	GO:0051336	regulation of hydrolase activity	-6.27483	-3.6289	489,1520,2099,2260,3071,4345,6348,6359,7124,7805,10392,23179,64333,91584,114548,5071,5792,6664,11006,84166	ATP2A3,CTSS,ESR1,FGFR1,NCKAP1L,CD200,CCL3,CCL15,TNF,LAPTM5,NOD1,RGL1,ARHGAP9,PLXNA4,NLRP3,PRKN,PTPRF,SOX11,LILRB4,NLRC5	20/-
16_Member	GO Biological Processes	GO:0051336	regulation of hydrolase activity	-6.27483	-3.6289	489,1520,2099,2260,3071,4345,6348,6359,7124,7805,10392,23179,64333,91584,114548	ATP2A3,CTSS,ESR1,FGFR1,NCKAP1L,CD200,CCL3,CCL15,TNF,LAPTM5,NOD1,RGL1,ARHGAP9,PLXNA4,NLRP3	15/746
16_Member	GO Biological Processes	GO:0051345	positive regulation of hydrolase activity	-6.06006	-3.47104	489,1520,2099,2260,4345,6348,6359,7124,7805,10392,23179,114548	ATP2A3,CTSS,ESR1,FGFR1,CD200,CCL3,CCL15,TNF,LAPTM5,NOD1,RGL1,NLRP3	12/482
16_Member	GO Biological Processes	GO:0044092	negative regulation of molecular function	-3.50685	-1.57937	489,2099,3071,4345,5071,5792,6664,7124,11006,84166,114548	ATP2A3,ESR1,NCKAP1L,CD200,PRKN,PTPRF,SOX11,TNF,LILRB4,NLRC5,NLRP3	11/751
17_Summary	GO Biological Processes	GO:0043408	regulation of MAPK cascade	-6.08877	-3.48423	1436,2260,3489,5071,6348,6359,7124,7805,8685,10392,10457,11006,81606,653361,489,2214,3071,7018,10461,23682,93978,3689,1636,4345,84166	CSF1R,FGFR1,IGFBP6,PRKN,CCL3,CCL15,TNF,LAPTM5,MARCO,NOD1,GPNMB,LILRB4,LBH,NCF1,ATP2A3,FCGR3A,NCKAP1L,TF,MERTK,RAB38,CLEC6A,ITGB2,ACE,CD200,NLRC5	25/-
17_Member	GO Biological Processes	GO:0043408	regulation of MAPK cascade	-6.08877	-3.48423	1436,2260,3489,5071,6348,6359,7124,7805,8685,10392,10457,11006,81606,653361	CSF1R,FGFR1,IGFBP6,PRKN,CCL3,CCL15,TNF,LAPTM5,MARCO,NOD1,GPNMB,LILRB4,LBH,NCF1	14/669
17_Member	GO Biological Processes	GO:0043410	positive regulation of MAPK cascade	-5.29556	-2.86133	1436,2260,3489,6348,6359,7124,7805,8685,10392,10457,653361	CSF1R,FGFR1,IGFBP6,CCL3,CCL15,TNF,LAPTM5,MARCO,NOD1,GPNMB,NCF1	11/475
17_Member	KEGG Pathway	hsa04380	Osteoclast differentiation	-4.65182	-2.41413	489,1436,2214,7124,11006,653361	ATP2A3,CSF1R,FCGR3A,TNF,LILRB4,NCF1	6/135
17_Member	GO Biological Processes	GO:0070374	positive regulation of ERK1 and ERK2 cascade	-4.46794	-2.29913	1436,6348,6359,7124,8685,10392,10457	CSF1R,CCL3,CCL15,TNF,MARCO,NOD1,GPNMB	7/215
17_Member	GO Biological Processes	GO:0010562	positive regulation of phosphorus metabolic process	-3.75718	-1.75272	1436,2260,3071,7018,7124,8685,10457,10461,23682,93978,653361	CSF1R,FGFR1,NCKAP1L,TF,TNF,MARCO,GPNMB,MERTK,RAB38,CLEC6A,NCF1	11/702
17_Member	GO Biological Processes	GO:0045937	positive regulation of phosphate metabolic process	-3.75718	-1.75272	1436,2260,3071,7018,7124,8685,10457,10461,23682,93978,653361	CSF1R,FGFR1,NCKAP1L,TF,TNF,MARCO,GPNMB,MERTK,RAB38,CLEC6A,NCF1	11/702
17_Member	GO Biological Processes	GO:0042327	positive regulation of phosphorylation	-3.54174	-1.60483	1436,2260,3071,7018,7124,8685,10457,10461,93978,653361	CSF1R,FGFR1,NCKAP1L,TF,TNF,MARCO,GPNMB,MERTK,CLEC6A,NCF1	10/623
17_Member	GO Biological Processes	GO:0070372	regulation of ERK1 and ERK2 cascade	-3.50016	-1.57609	1436,6348,6359,7124,8685,10392,10457	CSF1R,CCL3,CCL15,TNF,MARCO,NOD1,GPNMB	7/308
17_Member	GO Biological Processes	GO:0050730	regulation of peptidyl-tyrosine phosphorylation	-3.43291	-1.52734	1436,3689,7124,11006,93978,653361	CSF1R,ITGB2,TNF,LILRB4,CLEC6A,NCF1	6/225
17_Member	GO Biological Processes	GO:0051897	positive regulation of phosphatidylinositol 3-kinase/protein kinase B signal transduction	-3.11797	-1.28761	1436,2260,6348,7124,653361	CSF1R,FGFR1,CCL3,TNF,NCF1	5/171
17_Member	GO Biological Processes	GO:0061097	regulation of protein tyrosine kinase activity	-2.89773	-1.11867	1436,11006,653361	CSF1R,LILRB4,NCF1	3/51
17_Member	GO Biological Processes	GO:0031401	positive regulation of protein modification process	-2.86264	-1.09061	1436,1636,2260,5071,7124,7805,8685,10457,93978,653361	CSF1R,ACE,FGFR1,PRKN,TNF,LAPTM5,MARCO,GPNMB,CLEC6A,NCF1	10/764
17_Member	GO Biological Processes	GO:0051338	regulation of transferase activity	-2.8392	-1.06949	1436,2260,4345,5071,7124,10461,11006,84166,653361	CSF1R,FGFR1,CD200,PRKN,TNF,MERTK,LILRB4,NLRC5,NCF1	9/639
17_Member	GO Biological Processes	GO:0043549	regulation of kinase activity	-2.75195	-1.00693	1436,2260,5071,7124,10461,11006,84166,653361	CSF1R,FGFR1,PRKN,TNF,MERTK,LILRB4,NLRC5,NCF1	8/532
17_Member	GO Biological Processes	GO:0051896	regulation of phosphatidylinositol 3-kinase/protein kinase B signal transduction	-2.37592	-0.707709	1436,2260,6348,7124,653361	CSF1R,FGFR1,CCL3,TNF,NCF1	5/253
17_Member	GO Biological Processes	GO:0051347	positive regulation of transferase activity	-2.30843	-0.653723	1436,2260,4345,7124,10461,653361	CSF1R,FGFR1,CD200,TNF,MERTK,NCF1	6/375
17_Member	GO Biological Processes	GO:0050731	positive regulation of peptidyl-tyrosine phosphorylation	-2.30341	-0.651357	1436,7124,93978,653361	CSF1R,TNF,CLEC6A,NCF1	4/164
17_Member	GO Biological Processes	GO:0033674	positive regulation of kinase activity	-2.05814	-0.453427	1436,2260,7124,10461,653361	CSF1R,FGFR1,TNF,MERTK,NCF1	5/302
18_Summary	GO Biological Processes	GO:0045124	regulation of bone resorption	-6.01063	-3.42916	952,1436,3635,7018,284266,10457	CD38,CSF1R,INPP5D,TF,SIGLEC15,GPNMB	6/-
18_Member	GO Biological Processes	GO:0045124	regulation of bone resorption	-6.01063	-3.42916	952,1436,3635,7018,284266	CD38,CSF1R,INPP5D,TF,SIGLEC15	5/43
18_Member	GO Biological Processes	GO:0034103	regulation of tissue remodeling	-5.7537	-3.22171	952,1436,3635,7018,10457,284266	CD38,CSF1R,INPP5D,TF,GPNMB,SIGLEC15	6/87
18_Member	GO Biological Processes	GO:0046850	regulation of bone remodeling	-5.63474	-3.11591	952,1436,3635,7018,284266	CD38,CSF1R,INPP5D,TF,SIGLEC15	5/51
19_Summary	GO Biological Processes	GO:0034341	response to type II interferon	-5.9219	-3.36232	3394,6348,6359,7097,7124,7454,8519,4345,9572,2214,2260,7018,10392,85358,1436,3557,10457,26011,952,2207,1636,3603,11172,85445,653361,255231,23179,64333,91584,57125	IRF8,CCL3,CCL15,TLR2,TNF,WAS,IFITM1,CD200,NR1D1,FCGR3A,FGFR1,TF,NOD1,SHANK3,CSF1R,IL1RN,GPNMB,TENM4,CD38,FCER1G,ACE,IL16,INSL6,CNTNAP4,NCF1,MCOLN2,RGL1,ARHGAP9,PLXNA4,PLXDC1	30/-
19_Member	GO Biological Processes	GO:0034341	response to type II interferon	-5.9219	-3.36232	3394,6348,6359,7097,7124,7454,8519	IRF8,CCL3,CCL15,TLR2,TNF,WAS,IFITM1	7/129
19_Member	GO Biological Processes	GO:0071346	cellular response to type II interferon	-5.22939	-2.8283	3394,6348,6359,7097,7124,7454	IRF8,CCL3,CCL15,TLR2,TNF,WAS	6/107
19_Member	GO Biological Processes	GO:0150077	regulation of neuroinflammatory response	-4.63375	-2.4127	4345,6348,7124,9572	CD200,CCL3,TNF,NR1D1	4/40
19_Member	WikiPathways	WP5092	Interactions of natural killer cells in pancreatic cancer	-3.67069	-1.6987	2214,6348,7124	FCGR3A,CCL3,TNF	3/28
19_Member	GO Biological Processes	GO:0000165	MAPK cascade	-3.60398	-1.65352	2260,6348,7018,7124,10392,85358	FGFR1,CCL3,TF,TNF,NOD1,SHANK3	6/209
19_Member	GO Biological Processes	GO:1905521	regulation of macrophage migration	-3.08509	-1.26782	1436,4345,6348	CSF1R,CD200,CCL3	3/44
19_Member	Reactome Gene Sets	R-HSA-6783783	Interleukin-10 signaling	-3.00114	-1.19906	3557,6348,7124	IL1RN,CCL3,TNF	3/47
19_Member	GO Biological Processes	GO:0050918	positive chemotaxis	-2.87323	-1.10004	6348,6359,10457	CCL3,CCL15,GPNMB	3/52
19_Member	GO Biological Processes	GO:0031644	regulation of nervous system process	-2.80462	-1.04405	6348,7124,26011,85358	CCL3,TNF,TENM4,SHANK3	4/119
19_Member	GO Biological Processes	GO:0071675	regulation of mononuclear cell migration	-2.75199	-1.00693	1436,4345,6348,7124	CSF1R,CD200,CCL3,TNF	4/123
19_Member	GO Biological Processes	GO:0043030	regulation of macrophage activation	-2.69384	-0.960664	4345,6348,9572	CD200,CCL3,NR1D1	3/60
19_Member	GO Biological Processes	GO:0070555	response to interleukin-1	-2.67655	-0.951599	952,6348,6359,9572	CD38,CCL3,CCL15,NR1D1	4/129
19_Member	WikiPathways	WP5095	Overview of proinflammatory and profibrotic mediators	-2.67655	-0.951599	3557,6348,6359,7124	IL1RN,CCL3,CCL15,TNF	4/129
19_Member	GO Biological Processes	GO:0002275	myeloid cell activation involved in immune response	-2.59439	-0.892944	2207,6348,7124	FCER1G,CCL3,TNF	3/65
19_Member	GO Biological Processes	GO:0002444	myeloid leukocyte mediated immunity	-2.5755	-0.878958	1636,2214,6348	ACE,FCGR3A,CCL3	3/66
19_Member	WikiPathways	WP5039	SARS CoV 2 innate immunity evasion and cell specific immune response	-2.5755	-0.878958	6348,7124,8519	CCL3,TNF,IFITM1	3/66
19_Member	Canonical Pathways	M5883	NABA SECRETED FACTORS	-2.49608	-0.812231	3557,3603,6348,6359,7124,11172	IL1RN,IL16,CCL3,CCL15,TNF,INSL6	6/343
19_Member	GO Biological Processes	GO:0050795	regulation of behavior	-2.43472	-0.759136	6348,9572,85445	CCL3,NR1D1,CNTNAP4	3/74
19_Member	WikiPathways	WP3929	Chemokine signaling pathway	-2.28491	-0.634615	6348,6359,7454,653361	CCL3,CCL15,WAS,NCF1	4/166
19_Member	GO Biological Processes	GO:0019722	calcium-mediated signaling	-2.23977	-0.597299	2214,6348,7124,255231	FCGR3A,CCL3,TNF,MCOLN2	4/171
19_Member	GO Biological Processes	GO:0071356	cellular response to tumor necrosis factor	-2.12925	-0.506158	6348,6359,7124,9572	CCL3,CCL15,TNF,NR1D1	4/184
19_Member	GO Biological Processes	GO:0043087	regulation of GTPase activity	-2.08163	-0.469119	6348,6359,23179,64333,91584	CCL3,CCL15,RGL1,ARHGAP9,PLXNA4	5/298
19_Member	KEGG Pathway	hsa04062	Chemokine signaling pathway	-2.06569	-0.456388	6348,6359,7454,653361	CCL3,CCL15,WAS,NCF1	4/192
19_Member	GO Biological Processes	GO:0071347	cellular response to interleukin-1	-2.05987	-0.453427	6348,6359,9572	CCL3,CCL15,NR1D1	3/101
19_Member	WikiPathways	WP5287	17q12 copy number variation syndrome	-2.05987	-0.453427	6348,6359,57125	CCL3,CCL15,PLXDC1	3/101
20_Summary	GO Biological Processes	GO:1990266	neutrophil migration	-5.6112	-3.09881	2207,3071,3689,6348,6359,255231,383,968,1520,1536,4069,7097,22918,64333,3603,7124,10457,91584,11006	FCER1G,NCKAP1L,ITGB2,CCL3,CCL15,MCOLN2,ARG1,CD68,CTSS,CYBB,LYZ,TLR2,CD93,ARHGAP9,IL16,TNF,GPNMB,PLXNA4,LILRB4	19/-
20_Member	GO Biological Processes	GO:1990266	neutrophil migration	-5.6112	-3.09881	2207,3071,3689,6348,6359,255231	FCER1G,NCKAP1L,ITGB2,CCL3,CCL15,MCOLN2	6/92
20_Member	GO Biological Processes	GO:0097530	granulocyte migration	-5.39981	-2.9414	2207,3071,3689,6348,6359,255231	FCER1G,NCKAP1L,ITGB2,CCL3,CCL15,MCOLN2	6/100
20_Member	Reactome Gene Sets	R-HSA-6798695	Neutrophil degranulation	-5.25258	-2.84218	383,968,1520,1536,2207,3071,3689,4069,7097,22918,64333	ARG1,CD68,CTSS,CYBB,FCER1G,NCKAP1L,ITGB2,LYZ,TLR2,CD93,ARHGAP9	11/480
20_Member	GO Biological Processes	GO:0050900	leukocyte migration	-5.04389	-2.67671	2207,3071,3603,3689,6348,6359,7124,255231	FCER1G,NCKAP1L,IL16,ITGB2,CCL3,CCL15,TNF,MCOLN2	8/245
20_Member	GO Biological Processes	GO:0030593	neutrophil chemotaxis	-4.6403	-2.4127	2207,3071,3689,6348,6359	FCER1G,NCKAP1L,ITGB2,CCL3,CCL15	5/81
20_Member	GO Biological Processes	GO:0097529	myeloid leukocyte migration	-4.58019	-2.37516	2207,3071,3689,6348,6359,255231	FCER1G,NCKAP1L,ITGB2,CCL3,CCL15,MCOLN2	6/139
20_Member	GO Biological Processes	GO:0071621	granulocyte chemotaxis	-4.5142	-2.3303	2207,3071,3689,6348,6359	FCER1G,NCKAP1L,ITGB2,CCL3,CCL15	5/86
20_Member	GO Biological Processes	GO:0030595	leukocyte chemotaxis	-4.427	-2.26678	2207,3071,3603,3689,6348,6359	FCER1G,NCKAP1L,IL16,ITGB2,CCL3,CCL15	6/148
20_Member	GO Biological Processes	GO:0006935	chemotaxis	-3.99863	-1.92789	2207,3071,3603,3689,6348,6359,10457,91584	FCER1G,NCKAP1L,IL16,ITGB2,CCL3,CCL15,GPNMB,PLXNA4	8/344
20_Member	GO Biological Processes	GO:0042330	taxis	-3.98128	-1.91513	2207,3071,3603,3689,6348,6359,10457,91584	FCER1G,NCKAP1L,IL16,ITGB2,CCL3,CCL15,GPNMB,PLXNA4	8/346
20_Member	GO Biological Processes	GO:0040011	locomotion	-3.81403	-1.79547	2207,3071,3603,3689,6348,6359,10457,91584	FCER1G,NCKAP1L,IL16,ITGB2,CCL3,CCL15,GPNMB,PLXNA4	8/366
20_Member	GO Biological Processes	GO:0060326	cell chemotaxis	-3.53812	-1.60483	2207,3071,3603,3689,6348,6359	FCER1G,NCKAP1L,IL16,ITGB2,CCL3,CCL15	6/215
20_Member	GO Biological Processes	GO:0055094	response to lipoprotein particle	-3.30748	-1.43386	968,2207,3689	CD68,FCER1G,ITGB2	3/37
20_Member	GO Biological Processes	GO:0071404	cellular response to low-density lipoprotein particle stimulus	-3.30748	-1.43386	968,2207,3689	CD68,FCER1G,ITGB2	3/37
20_Member	GO Biological Processes	GO:0071402	cellular response to lipoprotein particle stimulus	-3.20709	-1.35074	968,2207,3689	CD68,FCER1G,ITGB2	3/40
20_Member	GO Biological Processes	GO:0031623	receptor internalization	-2.45139	-0.772066	2207,3689,11006	FCER1G,ITGB2,LILRB4	3/73
